# Supplementary material for: 2-(1-Adamant­yl)-1-{4-[(2-chloro-9-isopropyl-9H-purin-6-yl)amino­meth­yl]phen­yl}ethanone
Source: Acta Crystallogr Sect E Struct Rep Online. 2009 Jan 14;65(Pt 2):o298–9. doi: 10.1107/S160053680900052X (PMC2968337; doi:10.1107/S160053680900052X)
Supplement: Supplementary file 1 [file e-65-0o298-sup1.cif]

##############################################################################
###                                                                        ###
###        Electronic paper (Acta Crystallographica Section E)             ###
###                                                                        ###
##############################################################################
#                                                                            #
# This CIF contains the data in a paper accepted for publication in Acta     #
# Crystallographica Section E. It conforms to the requirements of Notes      #
# for Authors for Section E, and has been peer reviewed under the auspices   #
# of the IUCr Commission on Journals.                                        #
#                                                                            #
# Full details of the Crystallographic Information File format               #
# are given in the paper "The Crystallographic Information File (CIF):       #
# a New Standard Archive File for Crystallography" by S. R. Hall, F. H.      #
# Allen and I. D. Brown [Acta Cryst. (1991), A47, 655-685].                  #
#                                                                            #
# The current version of the core CIF dictionary is obtainable from          #
# ftp://ftp.iucr.org/pub/cif_core.dic. The current version number is 2.4.    #
#                                                                            #
# Software is freely available for graphical display of the structure(s) in  #
# this CIF.  For information consult the CIF home page http://www.iucr.org/  #
# cif/home.html                                                              #
#                                                                            #
# This file may be used for bona fide research purposes within the           #
# scientific community so long as proper attribution is given to the journal # 
# article from which it was obtained.                                        #
#                                                                            #
##############################################################################
                                             
data_global
_audit_creation_method     SHELXL-97
_journal_data_validation_number     ?
_journal_date_recd_electronic     2008-12-10
_journal_date_accepted     2009-01-06
_journal_name_full     'Acta Crystallographica, Section E'
_journal_year     2009
_journal_volume     65
_journal_issue      2
_journal_page_first     o298
_journal_page_last     o299
_journal_paper_category     QO
_journal_coeditor_code     PK2141
_publ_contact_author_name     ' Robert Vicha'
_publ_contact_author_address
;
 Department of Chemistry
 Faculty of Technology
 Tomas Bata University in Zlin
 Nam. T. G. Masaryka 275
 Zlin,762 72, Czech Republic.
;
_publ_contact_author_email     rvicha@ft.utb.cz
_publ_contact_author_fax     '+420 576 031 560'
_publ_contact_author_phone     '+420 576 031 103 '
_publ_section_title
;\
2-(1-Adamantyl)-1-{4-[(2-chloro-9-isopropyl-9<i>H</i>-purin-6-yl)aminomethyl]\
phenyl}ethanone
;
loop_
    _publ_author_name
    _publ_author_footnote
    _publ_author_address
    'Rouchal, Michal' .
;
Department of Chemistry
Faculty of Technology
Tomas Bata University in Zlin
N\'am. T. G. Masaryka 275
Zl\'in,762 72, Czech Republic
;
    'Ne\<cas, Marek' .
;
Department of Chemistry
Faculty of Science
Masaryk University in Brno
Kamenice 5
Brno-Bohunice, 625 00, Czech Republic
;
    'de Carvalho, Fabiana Pires' .
;
Department of Chemistry
Faculty of Technology
Tomas Bata University in Zlin
N\'am. T. G. Masaryka 275
Zl\'in,762 72, Czech Republic
;
    'V\'icha, Robert' .
;
Department of Chemistry
Faculty of Technology
Tomas Bata University in Zlin
N\'am. T. G. Masaryka 275
Zl\'in,762 72, Czech Republic
;
data_I
_chemical_name_systematic
;
2-(1-Adamantyl)-1-{4-[(2-chloro-9-isopropyl-9<i>H</i>-purin-6-
yl)aminomethyl]phenyl}ethanone
;
_chemical_name_common     ?
_chemical_formula_moiety     'C27 H32 Cl N5 O'
_chemical_formula_sum     'C27 H32 Cl N5 O'
_chemical_formula_iupac     'C27 H32 Cl N5 O'
_chemical_formula_weight     478.03
_chemical_melting_point     148
_symmetry_cell_setting     monoclinic
_symmetry_space_group_name_H-M     'P 21/c'
_symmetry_space_group_name_hall     '-P 2ybc'
loop_
    _symmetry_equiv_pos_as_xyz
    'x, y, z'
    '-x, y+1/2, -z+1/2'
    '-x, -y, -z'
    'x, -y-1/2, z-1/2'
_cell_length_a     15.8778(5)
_cell_length_b     20.2779(5)
_cell_length_c     15.2225(5)
_cell_angle_alpha     90.00
_cell_angle_beta     104.233(3)
_cell_angle_gamma     90.00
_cell_volume     4750.7(3)
_cell_formula_units_Z     8
_cell_measurement_reflns_used     8353
_cell_measurement_theta_min     2.75
_cell_measurement_theta_max     25.00
_cell_measurement_temperature     120(2)
_exptl_crystal_description     block
_exptl_crystal_colour     yellow
_exptl_crystal_size_max     0.50
_exptl_crystal_size_mid     0.40
_exptl_crystal_size_min     0.30
_exptl_crystal_density_diffrn     1.337
_exptl_crystal_density_meas     ?
_exptl_crystal_density_method     'not measured'
_exptl_crystal_F_000     2032
_exptl_absorpt_coefficient_mu     0.192
_exptl_absorpt_correction_type     multi-scan
_exptl_absorpt_process_details     '(Xcalibur; Oxford Diffraction, 2006)'
_exptl_absorpt_correction_T_min     0.872
_exptl_absorpt_correction_T_max     0.944
_exptl_special_details
;
;
_diffrn_ambient_temperature     120(2)
_diffrn_radiation_type     MoK\a
_diffrn_radiation_wavelength     0.71073
_diffrn_radiation_source     'fine-focus sealed tube'
_diffrn_radiation_monochromator     graphite
_diffrn_measurement_device_type     'Kuma KM-4 CCD'
_diffrn_measurement_method     \w
_diffrn_detector_area_resol_mean     0.06
_diffrn_reflns_number     47831
_diffrn_reflns_av_R_equivalents     0.0260
_diffrn_reflns_av_sigmaI/netI     0.0310
_diffrn_reflns_theta_min     2.75
_diffrn_reflns_theta_max     25.00
_diffrn_reflns_theta_full     25.00
_diffrn_measured_fraction_theta_max     0.999
_diffrn_measured_fraction_theta_full     0.999
_diffrn_reflns_limit_h_min     -16
_diffrn_reflns_limit_h_max     18
_diffrn_reflns_limit_k_min     -24
_diffrn_reflns_limit_k_max     23
_diffrn_reflns_limit_l_min     -18
_diffrn_reflns_limit_l_max     18
_diffrn_standards_number     0
_diffrn_standards_interval_count     .
_diffrn_standards_interval_time     .
_diffrn_standards_decay_%     ?
_refine_special_details
;
Refinement of <i>F</i>^2^ against ALL reflections. The weighted <i>R</i>-factor
<i>wR</i> and goodness of fit <i>S</i> are based on <i>F</i>^2^, conventional
<i>R</i>-factors <i>R</i> are based on <i>F</i>, with <i>F</i> set to zero for
negative <i>F</i>^2^. The threshold expression of <i>F</i>^2^ >
2\s(<i>F</i>^2^) is used only for calculating <i>R</i>-factors(gt) <i>etc</i>.
and is not relevant to the choice of reflections for refinement.
<i>R</i>-factors based on <i>F</i>^2^ are statistically about twice as large
as those based on <i>F</i>, and <i>R</i>- factors based on ALL data will be
even larger.
;
_reflns_number_total     8353
_reflns_number_gt     5567
_reflns_threshold_expression     I>2\s(I)
_refine_ls_structure_factor_coef     Fsqd
_refine_ls_matrix_type     full
_refine_ls_R_factor_all     0.0848
_refine_ls_R_factor_gt     0.0424
_refine_ls_wR_factor_gt     0.1076
_refine_ls_wR_factor_ref     0.1504
_refine_ls_goodness_of_fit_ref     1.090
_refine_ls_restrained_S_all     1.090
_refine_ls_number_reflns     8353
_refine_ls_number_parameters     617
_refine_ls_number_restraints     0
_refine_ls_hydrogen_treatment     constr
_refine_ls_weighting_scheme     calc
_refine_ls_weighting_details
         'calc w=1/[\s^2^(Fo^2^)+(0.0761P)^2^+2.6597P] where P=(Fo^2^+2Fc^2^)/3'
_atom_sites_solution_hydrogens     geom
_atom_sites_solution_primary     direct
_atom_sites_solution_secondary     difmap
_refine_ls_shift/su_max     0.005
_refine_ls_shift/su_mean     0.001
_refine_diff_density_max     0.354
_refine_diff_density_min     -0.286
_refine_ls_extinction_method     none
_refine_ls_extinction_coef     ?
loop_
    _atom_type_symbol
    _atom_type_description
    _atom_type_scat_dispersion_real
    _atom_type_scat_dispersion_imag
    _atom_type_scat_source
    'C' 'C' 0.0033 0.0016
                         'International Tables Vol C Tables 4.2.6.8 and 6.1.1.4'
    'H' 'H' 0.0000 0.0000
                         'International Tables Vol C Tables 4.2.6.8 and 6.1.1.4'
    'N' 'N' 0.0061 0.0033
                         'International Tables Vol C Tables 4.2.6.8 and 6.1.1.4'
    'O' 'O' 0.0106 0.0060
                         'International Tables Vol C Tables 4.2.6.8 and 6.1.1.4'
    'Cl' 'Cl' 0.1484 0.1585
                         'International Tables Vol C Tables 4.2.6.8 and 6.1.1.4'
_computing_data_collection     'Xcalibur (Oxford Diffraction, 2006)'
_computing_cell_refinement     'Xcalibur (Oxford Diffraction, 2006)'
_computing_data_reduction     'Xcalibur (Oxford Diffraction, 2006)'
_computing_structure_solution     'SHELXS97 (Sheldrick, 2008)'
_computing_structure_refinement     'SHELXL97 (Sheldrick, 2008)'
_computing_molecular_graphics     'ORTEP-3 (Farrugia, 1997)'
_computing_publication_material     'SHELXL97 (Sheldrick, 2008)'
loop_
    _atom_site_type_symbol
    _atom_site_label
    _atom_site_fract_x
    _atom_site_fract_y
    _atom_site_fract_z
    _atom_site_U_iso_or_equiv
    _atom_site_adp_type
    _atom_site_calc_flag
    _atom_site_refinement_flags
    _atom_site_occupancy
    _atom_site_disorder_assembly
    _atom_site_disorder_group
    Cl Cl1 1.54371(4) 0.16850(4) 1.01111(5) 0.0416(2) Uani d . 1 . .
    O O1 1.15991(12) 0.38506(9) 0.65047(14) 0.0418(5) Uani d . 1 . .
    N N1 1.39808(13) 0.11570(10) 0.92710(14) 0.0265(5) Uani d . 1 . .
    N N2 1.53027(13) 0.05913(10) 0.92127(14) 0.0278(5) Uani d . 1 . .
    N N4 1.50180(14) -0.04121(10) 0.83228(14) 0.0289(5) Uani d . 1 . .
    N N3 1.35644(14) -0.03462(10) 0.78459(15) 0.0306(5) Uani d . 1 . .
    N N5 1.26108(13) 0.07666(10) 0.85571(14) 0.0261(5) Uani d . 1 . .
    H H5A 1.2293 0.0495 0.8159 0.031 Uiso calc R 1 . .
    C C1 0.95337(16) 0.38700(11) 0.59602(15) 0.0222(5) Uani d . 1 . .
    C C2 0.98831(16) 0.39531(12) 0.51181(17) 0.0269(6) Uani d . 1 . .
    H H2B 1.0340 0.3620 0.5123 0.032 Uiso calc R 1 . .
    H H2C 1.0147 0.4396 0.5122 0.032 Uiso calc R 1 . .
    C C3 0.91501(17) 0.38722(12) 0.42610(17) 0.0281(6) Uani d . 1 . .
    H H3A 0.9391 0.3929 0.3717 0.034 Uiso calc R 1 . .
    C C4 0.84508(17) 0.43886(13) 0.42383(18) 0.0321(6) Uani d . 1 . .
    H H4B 0.7976 0.4333 0.3684 0.038 Uiso calc R 1 . .
    H H4C 0.8699 0.4836 0.4228 0.038 Uiso calc R 1 . .
    C C5 0.80936(17) 0.43108(13) 0.50779(17) 0.0285(6) Uani d . 1 . .
    H H5B 0.7636 0.4651 0.5070 0.034 Uiso calc R 1 . .
    C C6 0.77037(17) 0.36252(13) 0.50670(17) 0.0302(6) Uani d . 1 . .
    H H6A 0.7225 0.3571 0.4516 0.036 Uiso calc R 1 . .
    H H6B 0.7461 0.3569 0.5602 0.036 Uiso calc R 1 . .
    C C7 0.83958(17) 0.31037(13) 0.50795(17) 0.0282(6) Uani d . 1 . .
    H H7A 0.8132 0.2656 0.5074 0.034 Uiso calc R 1 . .
    C C8 0.91320(16) 0.31812(12) 0.59364(16) 0.0254(6) Uani d . 1 . .
    H H8A 0.9583 0.2842 0.5944 0.030 Uiso calc R 1 . .
    H H8B 0.8902 0.3117 0.6479 0.030 Uiso calc R 1 . .
    C C9 0.87618(17) 0.31819(13) 0.42455(17) 0.0308(6) Uani d . 1 . .
    H H9A 0.9215 0.2845 0.4253 0.037 Uiso calc R 1 . .
    H H9B 0.8294 0.3121 0.3687 0.037 Uiso calc R 1 . .
    C C10 0.88214(17) 0.43880(12) 0.59306(17) 0.0284(6) Uani d . 1 . .
    H H10A 0.8584 0.4338 0.6470 0.034 Uiso calc R 1 . .
    H H10B 0.9075 0.4835 0.5946 0.034 Uiso calc R 1 . .
    C C11 1.02429(17) 0.39841(12) 0.68438(17) 0.0291(6) Uani d . 1 . .
    H H11A 1.0369 0.4462 0.6908 0.035 Uiso calc R 1 . .
    H H11B 1.0011 0.3847 0.7363 0.035 Uiso calc R 1 . .
    C C12 1.10835(17) 0.36200(13) 0.68945(17) 0.0287(6) Uani d . 1 . .
    C C13 1.12982(16) 0.29932(12) 0.74137(16) 0.0258(6) Uani d . 1 . .
    C C14 1.20554(18) 0.26697(13) 0.73665(18) 0.0331(6) Uani d . 1 . .
    H H14A 1.2396 0.2843 0.6987 0.040 Uiso calc R 1 . .
    C C15 1.23249(17) 0.21078(13) 0.78510(18) 0.0327(6) Uani d . 1 . .
    H H15A 1.2847 0.1898 0.7804 0.039 Uiso calc R 1 . .
    C C16 1.18432(16) 0.18431(12) 0.84080(16) 0.0240(5) Uani d . 1 . .
    C C17 1.10862(16) 0.21535(13) 0.84536(17) 0.0279(6) Uani d . 1 . .
    H H17A 1.0745 0.1974 0.8828 0.033 Uiso calc R 1 . .
    C C18 1.08111(16) 0.27234(12) 0.79635(17) 0.0280(6) Uani d . 1 . .
    H H18A 1.0285 0.2930 0.8005 0.034 Uiso calc R 1 . .
    C C19 1.21638(16) 0.12463(12) 0.89844(17) 0.0263(6) Uani d . 1 . .
    H H19A 1.2563 0.1394 0.9557 0.032 Uiso calc R 1 . .
    H H19B 1.1662 0.1029 0.9140 0.032 Uiso calc R 1 . .
    C C20 1.34751(16) 0.07103(12) 0.87280(15) 0.0228(5) Uani d . 1 . .
    C C21 1.48320(16) 0.10626(13) 0.94474(16) 0.0275(6) Uani d . 1 . .
    C C22 1.47769(16) 0.01555(12) 0.86771(16) 0.0246(6) Uani d . 1 . .
    C C23 1.38849(16) 0.01919(12) 0.83828(17) 0.0255(6) Uani d . 1 . .
    C C24 1.42650(18) -0.06881(13) 0.78385(19) 0.0333(6) Uani d . 1 . .
    H H24A 1.4248 -0.1094 0.7522 0.040 Uiso calc R 1 . .
    C C25 1.59119(17) -0.06731(13) 0.84933(18) 0.0326(6) Uani d . 1 . .
    H H25A 1.6181 -0.0638 0.9158 0.039 Uiso calc R 1 . .
    C C26 1.64435(18) -0.02650(14) 0.8010(2) 0.0389(7) Uani d . 1 . .
    H H26A 1.6197 -0.0295 0.7355 0.058 Uiso calc R 1 . .
    H H26B 1.7043 -0.0428 0.8157 0.058 Uiso calc R 1 . .
    H H26C 1.6438 0.0196 0.8202 0.058 Uiso calc R 1 . .
    C C27 1.5911(2) -0.13913(15) 0.8235(3) 0.0566(10) Uani d . 1 . .
    H H27A 1.5524 -0.1637 0.8528 0.085 Uiso calc R 1 . .
    H H27B 1.6502 -0.1568 0.8433 0.085 Uiso calc R 1 . .
    H H27C 1.5706 -0.1435 0.7575 0.085 Uiso calc R 1 . .
    Cl Cl51 1.06711(4) 0.32556(3) 1.02370(4) 0.03138(18) Uani d . 1 . .
    O O51 0.65672(14) 0.16100(11) 0.55786(14) 0.0508(6) Uani d . 1 . .
    N N51 0.92396(13) 0.37756(10) 0.93336(13) 0.0251(5) Uani d . 1 . .
    N N52 1.05595(13) 0.43726(10) 0.93901(13) 0.0231(5) Uani d . 1 . .
    N N53 0.88368(13) 0.53117(10) 0.79834(13) 0.0237(5) Uani d . 1 . .
    N N54 1.02812(13) 0.53960(10) 0.85313(13) 0.0223(5) Uani d . 1 . .
    N N55 0.78821(13) 0.41714(10) 0.86172(13) 0.0264(5) Uani d . 1 . .
    H H55A 0.7566 0.4474 0.8274 0.032 Uiso calc R 1 . .
    C C51 0.47184(16) 0.11567(12) 0.58865(16) 0.0259(6) Uani d . 1 . .
    C C52 0.43209(18) 0.16706(13) 0.63953(18) 0.0326(6) Uani d . 1 . .
    H H52B 0.4403 0.1533 0.7035 0.039 Uiso calc R 1 . .
    H H52C 0.4618 0.2099 0.6388 0.039 Uiso calc R 1 . .
    C C53 0.33568(18) 0.17478(14) 0.5956(2) 0.0370(7) Uani d . 1 . .
    H H53B 0.3103 0.2083 0.6298 0.044 Uiso calc R 1 . .
    C C54 0.2906(2) 0.10865(16) 0.5982(2) 0.0478(8) Uani d . 1 . .
    H H54A 0.2991 0.0938 0.6617 0.057 Uiso calc R 1 . .
    H H54B 0.2274 0.1133 0.5712 0.057 Uiso calc R 1 . .
    C C55 0.3289(2) 0.05839(15) 0.5449(2) 0.0496(8) Uani d . 1 . .
    H H55B 0.2988 0.0151 0.5453 0.060 Uiso calc R 1 . .
    C C56 0.3168(2) 0.08135(18) 0.4476(2) 0.0605(10) Uani d . 1 . .
    H H56A 0.3407 0.0479 0.4129 0.073 Uiso calc R 1 . .
    H H56B 0.2541 0.0867 0.4188 0.073 Uiso calc R 1 . .
    C C57 0.3632(2) 0.14650(17) 0.44614(19) 0.0457(8) Uani d . 1 . .
    H H57A 0.3556 0.1613 0.3820 0.055 Uiso calc R 1 . .
    C C58 0.45957(18) 0.13811(15) 0.49055(18) 0.0373(7) Uani d . 1 . .
    H H58A 0.4901 0.1805 0.4890 0.045 Uiso calc R 1 . .
    H H58B 0.4849 0.1050 0.4567 0.045 Uiso calc R 1 . .
    C C59 0.3243(2) 0.19791(16) 0.49812(19) 0.0437(8) Uani d . 1 . .
    H H59A 0.3539 0.2408 0.4973 0.052 Uiso calc R 1 . .
    H H59B 0.2618 0.2039 0.4690 0.052 Uiso calc R 1 . .
    C C60 0.42482(18) 0.05001(13) 0.5893(2) 0.0380(7) Uani d . 1 . .
    H H60A 0.4500 0.0164 0.5560 0.046 Uiso calc R 1 . .
    H H60B 0.4324 0.0347 0.6525 0.046 Uiso calc R 1 . .
    C C61 0.56868(17) 0.10361(13) 0.63550(19) 0.0329(6) Uani d . 1 . .
    H H61A 0.5739 0.0958 0.7008 0.039 Uiso calc R 1 . .
    H H61B 0.5877 0.0629 0.6101 0.039 Uiso calc R 1 . .
    C C62 0.62922(17) 0.15816(14) 0.62633(19) 0.0344(7) Uani d . 1 . .
    C C63 0.65636(16) 0.20984(13) 0.69797(17) 0.0279(6) Uani d . 1 . .
    C C68 0.62858(17) 0.21168(13) 0.77775(17) 0.0311(6) Uani d . 1 . .
    H H68A 0.5905 0.1786 0.7895 0.037 Uiso calc R 1 . .
    C C67 0.65643(17) 0.26183(13) 0.84013(17) 0.0294(6) Uani d . 1 . .
    H H67A 0.6364 0.2632 0.8940 0.035 Uiso calc R 1 . .
    C C66 0.71300(16) 0.30974(12) 0.82460(16) 0.0247(6) Uani d . 1 . .
    C C65 0.74072(16) 0.30712(13) 0.74527(17) 0.0281(6) Uani d . 1 . .
    H H65A 0.7795 0.3399 0.7339 0.034 Uiso calc R 1 . .
    C C64 0.71310(17) 0.25799(13) 0.68273(17) 0.0295(6) Uani d . 1 . .
    H H64A 0.7330 0.2570 0.6288 0.035 Uiso calc R 1 . .
    C C69 0.74333(17) 0.36378(13) 0.89382(16) 0.0276(6) Uani d . 1 . .
    H H69A 0.6923 0.3819 0.9120 0.033 Uiso calc R 1 . .
    H H69B 0.7826 0.3443 0.9484 0.033 Uiso calc R 1 . .
    C C70 0.87432(15) 0.42347(11) 0.88074(15) 0.0218(5) Uani d . 1 . .
    C C71 1.00903(16) 0.38826(12) 0.95686(15) 0.0230(5) Uani d . 1 . .
    C C72 1.00400(16) 0.48160(11) 0.88524(15) 0.0216(5) Uani d . 1 . .
    C C73 0.91542(16) 0.47738(11) 0.85193(15) 0.0214(5) Uani d . 1 . .
    C C74 0.95342(16) 0.56661(12) 0.80151(16) 0.0259(6) Uani d . 1 . .
    H H74A 0.9521 0.6075 0.7706 0.031 Uiso calc R 1 . .
    C C75 1.11732(16) 0.56615(12) 0.87100(16) 0.0250(6) Uani d . 1 . .
    H H75A 1.1462 0.5577 0.9362 0.030 Uiso calc R 1 . .
    C C76 1.11638(17) 0.63973(12) 0.85592(18) 0.0311(6) Uani d . 1 . .
    H H76A 1.0919 0.6492 0.7916 0.047 Uiso calc R 1 . .
    H H76B 1.1759 0.6568 0.8743 0.047 Uiso calc R 1 . .
    H H76C 1.0808 0.6609 0.8921 0.047 Uiso calc R 1 . .
    C C77 1.16747(17) 0.52945(13) 0.81434(18) 0.0308(6) Uani d . 1 . .
    H H77A 1.1671 0.4822 0.8277 0.046 Uiso calc R 1 . .
    H H77B 1.2275 0.5455 0.8285 0.046 Uiso calc R 1 . .
    H H77C 1.1404 0.5368 0.7500 0.046 Uiso calc R 1 . .
loop_
    _atom_site_aniso_label
    _atom_site_aniso_U_11
    _atom_site_aniso_U_22
    _atom_site_aniso_U_33
    _atom_site_aniso_U_12
    _atom_site_aniso_U_13
    _atom_site_aniso_U_23
    Cl1 0.0251(4) 0.0477(4) 0.0511(4) -0.0055(3) 0.0075(3) -0.0211(3)
    O1 0.0265(11) 0.0396(12) 0.0568(13) -0.0032(9) 0.0051(10) 0.0171(10)
    N1 0.0216(12) 0.0287(12) 0.0294(11) 0.0004(9) 0.0067(9) 0.0004(9)
    N2 0.0225(12) 0.0299(12) 0.0305(11) 0.0001(9) 0.0057(9) 0.0000(9)
    N4 0.0235(12) 0.0237(11) 0.0394(12) 0.0046(9) 0.0079(10) 0.0022(9)
    N3 0.0285(13) 0.0233(12) 0.0387(12) 0.0021(9) 0.0055(10) 0.0002(10)
    N5 0.0201(12) 0.0246(11) 0.0319(11) 0.0002(9) 0.0030(9) -0.0023(9)
    C1 0.0228(13) 0.0199(12) 0.0232(12) 0.0009(10) 0.0045(10) -0.0027(10)
    C2 0.0238(14) 0.0245(14) 0.0326(14) -0.0020(11) 0.0074(11) 0.0031(11)
    C3 0.0293(15) 0.0328(15) 0.0232(12) -0.0005(11) 0.0081(11) 0.0013(11)
    C4 0.0291(15) 0.0322(15) 0.0337(14) -0.0007(12) 0.0055(12) 0.0043(12)
    C5 0.0252(14) 0.0265(14) 0.0324(14) 0.0075(11) 0.0043(11) -0.0013(11)
    C6 0.0226(14) 0.0416(16) 0.0271(13) -0.0001(12) 0.0072(11) 0.0015(12)
    C7 0.0285(15) 0.0241(13) 0.0314(14) -0.0054(11) 0.0061(11) -0.0007(11)
    C8 0.0265(14) 0.0230(13) 0.0277(13) 0.0006(11) 0.0088(11) 0.0028(10)
    C9 0.0271(15) 0.0347(15) 0.0276(13) 0.0001(12) 0.0010(11) -0.0084(11)
    C10 0.0310(15) 0.0253(14) 0.0281(13) 0.0049(11) 0.0060(11) -0.0057(11)
    C11 0.0306(15) 0.0243(13) 0.0285(13) 0.0017(11) 0.0000(11) -0.0031(11)
    C12 0.0242(14) 0.0283(14) 0.0297(13) -0.0047(11) -0.0007(11) -0.0025(11)
    C13 0.0252(14) 0.0241(13) 0.0263(13) -0.0019(11) 0.0027(11) -0.0048(10)
    C14 0.0313(16) 0.0327(15) 0.0393(15) -0.0010(12) 0.0165(12) 0.0056(12)
    C15 0.0236(14) 0.0309(15) 0.0462(16) 0.0043(11) 0.0137(12) 0.0078(12)
    C16 0.0202(13) 0.0271(13) 0.0237(12) -0.0045(10) 0.0034(10) -0.0063(10)
    C17 0.0248(14) 0.0332(15) 0.0286(13) 0.0004(11) 0.0122(11) 0.0025(11)
    C18 0.0206(13) 0.0294(14) 0.0336(14) 0.0041(11) 0.0061(11) -0.0032(11)
    C19 0.0218(14) 0.0282(14) 0.0296(13) 0.0033(11) 0.0074(11) 0.0003(11)
    C20 0.0247(14) 0.0213(13) 0.0220(12) 0.0000(10) 0.0051(10) 0.0034(10)
    C21 0.0226(14) 0.0333(15) 0.0256(13) -0.0025(11) 0.0039(11) -0.0014(11)
    C22 0.0268(15) 0.0218(13) 0.0254(12) 0.0033(11) 0.0066(11) 0.0032(10)
    C23 0.0219(14) 0.0245(13) 0.0307(13) 0.0008(10) 0.0073(11) 0.0058(11)
    C24 0.0314(16) 0.0229(14) 0.0441(16) 0.0010(12) 0.0063(13) -0.0036(12)
    C25 0.0267(15) 0.0363(15) 0.0357(14) 0.0108(12) 0.0097(12) 0.0078(12)
    C26 0.0286(16) 0.0364(16) 0.0519(18) 0.0054(12) 0.0101(13) 0.0125(13)
    C27 0.047(2) 0.0323(17) 0.104(3) 0.0129(15) 0.044(2) 0.0069(17)
    Cl51 0.0289(4) 0.0282(4) 0.0354(4) 0.0007(3) 0.0048(3) 0.0088(3)
    O51 0.0413(13) 0.0690(15) 0.0482(13) -0.0183(11) 0.0224(11) -0.0241(11)
    N51 0.0265(12) 0.0255(11) 0.0229(10) -0.0025(9) 0.0055(9) 0.0000(9)
    N52 0.0223(11) 0.0235(11) 0.0227(10) -0.0015(9) 0.0042(9) -0.0004(8)
    N53 0.0227(12) 0.0232(11) 0.0243(10) -0.0024(9) 0.0041(9) 0.0010(8)
    N54 0.0200(11) 0.0224(11) 0.0240(10) -0.0027(8) 0.0044(9) 0.0007(8)
    N55 0.0247(12) 0.0270(12) 0.0273(11) -0.0024(9) 0.0060(9) 0.0043(9)
    C51 0.0247(14) 0.0229(13) 0.0295(13) -0.0003(10) 0.0053(11) -0.0010(10)
    C52 0.0335(16) 0.0294(15) 0.0335(14) 0.0035(12) 0.0057(12) -0.0011(11)
    C53 0.0293(16) 0.0377(16) 0.0448(16) 0.0082(12) 0.0106(13) -0.0017(13)
    C54 0.0282(17) 0.056(2) 0.061(2) 0.0011(14) 0.0141(15) 0.0089(16)
    C55 0.0321(18) 0.0376(18) 0.079(2) -0.0115(14) 0.0124(16) -0.0095(16)
    C56 0.039(2) 0.074(3) 0.057(2) 0.0038(17) -0.0099(16) -0.0293(18)
    C57 0.0411(18) 0.066(2) 0.0263(14) 0.0110(16) 0.0002(13) 0.0028(14)
    C58 0.0352(17) 0.0457(18) 0.0331(15) 0.0060(13) 0.0123(13) 0.0005(13)
    C59 0.0400(18) 0.0469(18) 0.0419(17) 0.0134(14) 0.0056(14) 0.0094(14)
    C60 0.0375(17) 0.0240(14) 0.0537(18) -0.0033(12) 0.0132(14) -0.0003(13)
    C61 0.0313(16) 0.0275(14) 0.0383(15) 0.0053(12) 0.0054(12) -0.0024(12)
    C62 0.0217(15) 0.0425(17) 0.0372(16) 0.0028(12) 0.0038(12) -0.0049(12)
    C63 0.0238(14) 0.0313(14) 0.0272(13) 0.0070(11) 0.0037(11) 0.0027(11)
    C68 0.0257(14) 0.0309(15) 0.0338(14) -0.0035(11) 0.0018(11) 0.0078(12)
    C67 0.0257(14) 0.0353(15) 0.0266(13) -0.0043(11) 0.0051(11) 0.0058(11)
    C66 0.0206(13) 0.0250(13) 0.0253(12) 0.0034(10) -0.0008(10) 0.0060(10)
    C65 0.0245(14) 0.0282(14) 0.0336(14) 0.0004(11) 0.0108(11) 0.0031(11)
    C64 0.0280(15) 0.0327(15) 0.0302(14) 0.0014(11) 0.0116(12) 0.0020(11)
    C69 0.0245(14) 0.0345(15) 0.0238(12) -0.0065(11) 0.0058(11) 0.0051(11)
    C70 0.0215(14) 0.0234(13) 0.0212(12) -0.0024(10) 0.0066(10) -0.0054(10)
    C71 0.0253(14) 0.0236(13) 0.0200(12) -0.0011(10) 0.0051(10) -0.0001(10)
    C72 0.0254(14) 0.0221(13) 0.0184(11) -0.0007(10) 0.0073(10) -0.0032(10)
    C73 0.0242(14) 0.0222(13) 0.0188(11) -0.0017(10) 0.0069(10) -0.0023(10)
    C74 0.0261(14) 0.0246(13) 0.0266(13) -0.0002(11) 0.0056(11) 0.0002(10)
    C75 0.0211(14) 0.0286(14) 0.0245(12) -0.0043(10) 0.0038(10) 0.0029(10)
    C76 0.0277(15) 0.0275(14) 0.0384(15) -0.0088(11) 0.0087(12) -0.0009(12)
    C77 0.0246(15) 0.0313(15) 0.0363(15) -0.0017(11) 0.0069(12) 0.0018(11)
_geom_special_details
;
All e.s.d.'s (except the e.s.d. in the dihedral angle between two l.s. planes)
are estimated using the full covariance matrix. The cell e.s.d.'s are taken
into account individually in the estimation of e.s.d.'s in distances, angles
and torsion angles; correlations between e.s.d.'s in cell parameters are only
used when they are defined by crystal symmetry. An approximate (isotropic)
treatment of cell e.s.d.'s is used for estimating e.s.d.'s involving l.s.
planes.
;
loop_
    _geom_bond_atom_site_label_1
    _geom_bond_atom_site_label_2
    _geom_bond_site_symmetry_2
    _geom_bond_distance
    _geom_bond_publ_flag
    Cl1 C21 . 1.749(3) ?
    O1 C12 . 1.217(3) ?
    N1 C21 . 1.326(3) ?
    N1 C20 . 1.350(3) ?
    N2 C21 . 1.316(3) ?
    N2 C22 . 1.345(3) ?
    N4 C24 . 1.361(3) ?
    N4 C22 . 1.365(3) ?
    N4 C25 . 1.477(3) ?
    N3 C24 . 1.313(3) ?
    N3 C23 . 1.383(3) ?
    N5 C20 . 1.337(3) ?
    N5 C19 . 1.449(3) ?
    N5 H5A . 0.8800 ?
    C1 C2 . 1.526(3) ?
    C1 C8 . 1.532(3) ?
    C1 C10 . 1.536(3) ?
    C1 C11 . 1.545(3) ?
    C2 C3 . 1.529(3) ?
    C2 H2B . 0.9900 ?
    C2 H2C . 0.9900 ?
    C3 C4 . 1.520(4) ?
    C3 C9 . 1.527(4) ?
    C3 H3A . 1.0000 ?
    C4 C5 . 1.528(4) ?
    C4 H4B . 0.9900 ?
    C4 H4C . 0.9900 ?
    C5 C10 . 1.519(3) ?
    C5 C6 . 1.520(4) ?
    C5 H5B . 1.0000 ?
    C6 C7 . 1.522(4) ?
    C6 H6A . 0.9900 ?
    C6 H6B . 0.9900 ?
    C7 C9 . 1.529(4) ?
    C7 C8 . 1.531(3) ?
    C7 H7A . 1.0000 ?
    C8 H8A . 0.9900 ?
    C8 H8B . 0.9900 ?
    C9 H9A . 0.9900 ?
    C9 H9B . 0.9900 ?
    C10 H10A . 0.9900 ?
    C10 H10B . 0.9900 ?
    C11 C12 . 1.511(4) ?
    C11 H11A . 0.9900 ?
    C11 H11B . 0.9900 ?
    C12 C13 . 1.491(4) ?
    C13 C18 . 1.384(4) ?
    C13 C14 . 1.387(4) ?
    C14 C15 . 1.368(4) ?
    C14 H14A . 0.9500 ?
    C15 C16 . 1.382(4) ?
    C15 H15A . 0.9500 ?
    C16 C17 . 1.374(3) ?
    C16 C19 . 1.508(3) ?
    C17 C18 . 1.386(4) ?
    C17 H17A . 0.9500 ?
    C18 H18A . 0.9500 ?
    C19 H19A . 0.9900 ?
    C19 H19B . 0.9900 ?
    C20 C23 . 1.405(3) ?
    C22 C23 . 1.378(4) ?
    C24 H24A . 0.9500 ?
    C25 C26 . 1.498(4) ?
    C25 C27 . 1.508(4) ?
    C25 H25A . 1.0000 ?
    C26 H26A . 0.9800 ?
    C26 H26B . 0.9800 ?
    C26 H26C . 0.9800 ?
    C27 H27A . 0.9800 ?
    C27 H27B . 0.9800 ?
    C27 H27C . 0.9800 ?
    Cl51 C71 . 1.744(2) ?
    O51 C62 . 1.226(3) ?
    N51 C71 . 1.327(3) ?
    N51 C70 . 1.349(3) ?
    N52 C71 . 1.310(3) ?
    N52 C72 . 1.351(3) ?
    N53 C74 . 1.311(3) ?
    N53 C73 . 1.381(3) ?
    N54 C72 . 1.364(3) ?
    N54 C74 . 1.366(3) ?
    N54 C75 . 1.477(3) ?
    N55 C70 . 1.332(3) ?
    N55 C69 . 1.445(3) ?
    N55 H55A . 0.8800 ?
    C51 C52 . 1.525(4) ?
    C51 C58 . 1.527(4) ?
    C51 C60 . 1.528(4) ?
    C51 C61 . 1.547(4) ?
    C52 C53 . 1.521(4) ?
    C52 H52B . 0.9900 ?
    C52 H52C . 0.9900 ?
    C53 C59 . 1.524(4) ?
    C53 C54 . 1.525(4) ?
    C53 H53B . 1.0000 ?
    C54 C55 . 1.520(4) ?
    C54 H54A . 0.9900 ?
    C54 H54B . 0.9900 ?
    C55 C60 . 1.516(4) ?
    C55 C56 . 1.518(5) ?
    C55 H55B . 1.0000 ?
    C56 C57 . 1.515(5) ?
    C56 H56A . 0.9900 ?
    C56 H56B . 0.9900 ?
    C57 C58 . 1.523(4) ?
    C57 C59 . 1.528(4) ?
    C57 H57A . 1.0000 ?
    C58 H58A . 0.9900 ?
    C58 H58B . 0.9900 ?
    C59 H59A . 0.9900 ?
    C59 H59B . 0.9900 ?
    C60 H60A . 0.9900 ?
    C60 H60B . 0.9900 ?
    C61 C62 . 1.494(4) ?
    C61 H61A . 0.9900 ?
    C61 H61B . 0.9900 ?
    C62 C63 . 1.497(4) ?
    C63 C64 . 1.386(4) ?
    C63 C68 . 1.391(4) ?
    C68 C67 . 1.387(4) ?
    C68 H68A . 0.9500 ?
    C67 C66 . 1.383(3) ?
    C67 H67A . 0.9500 ?
    C66 C65 . 1.384(4) ?
    C66 C69 . 1.514(3) ?
    C65 C64 . 1.373(4) ?
    C65 H65A . 0.9500 ?
    C64 H64A . 0.9500 ?
    C69 H69A . 0.9900 ?
    C69 H69B . 0.9900 ?
    C70 C73 . 1.398(3) ?
    C72 C73 . 1.375(3) ?
    C74 H74A . 0.9500 ?
    C75 C77 . 1.507(4) ?
    C75 C76 . 1.509(3) ?
    C75 H75A . 1.0000 ?
    C76 H76A . 0.9800 ?
    C76 H76B . 0.9800 ?
    C76 H76C . 0.9800 ?
    C77 H77A . 0.9800 ?
    C77 H77B . 0.9800 ?
    C77 H77C . 0.9800 ?
loop_
    _geom_angle_atom_site_label_1
    _geom_angle_atom_site_label_2
    _geom_angle_atom_site_label_3
    _geom_angle_site_symmetry_1
    _geom_angle_site_symmetry_3
    _geom_angle
    _geom_angle_publ_flag
    C21 N1 C20 . . 116.8(2) ?
    C21 N2 C22 . . 109.4(2) ?
    C24 N4 C22 . . 105.5(2) ?
    C24 N4 C25 . . 128.8(2) ?
    C22 N4 C25 . . 125.7(2) ?
    C24 N3 C23 . . 103.4(2) ?
    C20 N5 C19 . . 124.2(2) ?
    C20 N5 H5A . . 117.9 ?
    C19 N5 H5A . . 117.9 ?
    C2 C1 C8 . . 108.42(19) ?
    C2 C1 C10 . . 108.5(2) ?
    C8 C1 C10 . . 108.9(2) ?
    C2 C1 C11 . . 112.2(2) ?
    C8 C1 C11 . . 111.55(19) ?
    C10 C1 C11 . . 107.27(19) ?
    C1 C2 C3 . . 110.3(2) ?
    C1 C2 H2B . . 109.6 ?
    C3 C2 H2B . . 109.6 ?
    C1 C2 H2C . . 109.6 ?
    C3 C2 H2C . . 109.6 ?
    H2B C2 H2C . . 108.1 ?
    C4 C3 C9 . . 109.9(2) ?
    C4 C3 C2 . . 110.1(2) ?
    C9 C3 C2 . . 109.3(2) ?
    C4 C3 H3A . . 109.1 ?
    C9 C3 H3A . . 109.1 ?
    C2 C3 H3A . . 109.1 ?
    C3 C4 C5 . . 109.2(2) ?
    C3 C4 H4B . . 109.8 ?
    C5 C4 H4B . . 109.8 ?
    C3 C4 H4C . . 109.8 ?
    C5 C4 H4C . . 109.8 ?
    H4B C4 H4C . . 108.3 ?
    C10 C5 C6 . . 109.0(2) ?
    C10 C5 C4 . . 110.1(2) ?
    C6 C5 C4 . . 108.6(2) ?
    C10 C5 H5B . . 109.7 ?
    C6 C5 H5B . . 109.7 ?
    C4 C5 H5B . . 109.7 ?
    C5 C6 C7 . . 110.1(2) ?
    C5 C6 H6A . . 109.6 ?
    C7 C6 H6A . . 109.6 ?
    C5 C6 H6B . . 109.6 ?
    C7 C6 H6B . . 109.6 ?
    H6A C6 H6B . . 108.1 ?
    C6 C7 C9 . . 109.8(2) ?
    C6 C7 C8 . . 109.7(2) ?
    C9 C7 C8 . . 109.3(2) ?
    C6 C7 H7A . . 109.4 ?
    C9 C7 H7A . . 109.4 ?
    C8 C7 H7A . . 109.4 ?
    C7 C8 C1 . . 109.88(19) ?
    C7 C8 H8A . . 109.7 ?
    C1 C8 H8A . . 109.7 ?
    C7 C8 H8B . . 109.7 ?
    C1 C8 H8B . . 109.7 ?
    H8A C8 H8B . . 108.2 ?
    C3 C9 C7 . . 108.5(2) ?
    C3 C9 H9A . . 110.0 ?
    C7 C9 H9A . . 110.0 ?
    C3 C9 H9B . . 110.0 ?
    C7 C9 H9B . . 110.0 ?
    H9A C9 H9B . . 108.4 ?
    C5 C10 C1 . . 110.76(19) ?
    C5 C10 H10A . . 109.5 ?
    C1 C10 H10A . . 109.5 ?
    C5 C10 H10B . . 109.5 ?
    C1 C10 H10B . . 109.5 ?
    H10A C10 H10B . . 108.1 ?
    C12 C11 C1 . . 114.6(2) ?
    C12 C11 H11A . . 108.6 ?
    C1 C11 H11A . . 108.6 ?
    C12 C11 H11B . . 108.6 ?
    C1 C11 H11B . . 108.6 ?
    H11A C11 H11B . . 107.6 ?
    O1 C12 C13 . . 119.5(2) ?
    O1 C12 C11 . . 118.6(2) ?
    C13 C12 C11 . . 121.8(2) ?
    C18 C13 C14 . . 117.7(2) ?
    C18 C13 C12 . . 124.6(2) ?
    C14 C13 C12 . . 117.6(2) ?
    C15 C14 C13 . . 121.8(2) ?
    C15 C14 H14A . . 119.1 ?
    C13 C14 H14A . . 119.1 ?
    C14 C15 C16 . . 120.5(2) ?
    C14 C15 H15A . . 119.8 ?
    C16 C15 H15A . . 119.8 ?
    C17 C16 C15 . . 118.4(2) ?
    C17 C16 C19 . . 120.8(2) ?
    C15 C16 C19 . . 120.7(2) ?
    C16 C17 C18 . . 121.2(2) ?
    C16 C17 H17A . . 119.4 ?
    C18 C17 H17A . . 119.4 ?
    C13 C18 C17 . . 120.4(2) ?
    C13 C18 H18A . . 119.8 ?
    C17 C18 H18A . . 119.8 ?
    N5 C19 C16 . . 114.2(2) ?
    N5 C19 H19A . . 108.7 ?
    C16 C19 H19A . . 108.7 ?
    N5 C19 H19B . . 108.7 ?
    C16 C19 H19B . . 108.7 ?
    H19A C19 H19B . . 107.6 ?
    N5 C20 N1 . . 119.3(2) ?
    N5 C20 C23 . . 122.6(2) ?
    N1 C20 C23 . . 118.1(2) ?
    N2 C21 N1 . . 132.0(2) ?
    N2 C21 Cl1 . . 114.40(19) ?
    N1 C21 Cl1 . . 113.63(19) ?
    N2 C22 N4 . . 126.9(2) ?
    N2 C22 C23 . . 126.7(2) ?
    N4 C22 C23 . . 106.4(2) ?
    C22 C23 N3 . . 110.4(2) ?
    C22 C23 C20 . . 116.9(2) ?
    N3 C23 C20 . . 132.4(2) ?
    N3 C24 N4 . . 114.3(2) ?
    N3 C24 H24A . . 122.9 ?
    N4 C24 H24A . . 122.9 ?
    N4 C25 C26 . . 110.4(2) ?
    N4 C25 C27 . . 111.2(2) ?
    C26 C25 C27 . . 111.7(2) ?
    N4 C25 H25A . . 107.8 ?
    C26 C25 H25A . . 107.8 ?
    C27 C25 H25A . . 107.8 ?
    C25 C26 H26A . . 109.5 ?
    C25 C26 H26B . . 109.5 ?
    H26A C26 H26B . . 109.5 ?
    C25 C26 H26C . . 109.5 ?
    H26A C26 H26C . . 109.5 ?
    H26B C26 H26C . . 109.5 ?
    C25 C27 H27A . . 109.5 ?
    C25 C27 H27B . . 109.5 ?
    H27A C27 H27B . . 109.5 ?
    C25 C27 H27C . . 109.5 ?
    H27A C27 H27C . . 109.5 ?
    H27B C27 H27C . . 109.5 ?
    C71 N51 C70 . . 117.0(2) ?
    C71 N52 C72 . . 109.7(2) ?
    C74 N53 C73 . . 103.2(2) ?
    C72 N54 C74 . . 105.7(2) ?
    C72 N54 C75 . . 126.1(2) ?
    C74 N54 C75 . . 128.1(2) ?
    C70 N55 C69 . . 124.3(2) ?
    C70 N55 H55A . . 117.8 ?
    C69 N55 H55A . . 117.8 ?
    C52 C51 C58 . . 108.9(2) ?
    C52 C51 C60 . . 109.2(2) ?
    C58 C51 C60 . . 108.7(2) ?
    C52 C51 C61 . . 111.3(2) ?
    C58 C51 C61 . . 111.8(2) ?
    C60 C51 C61 . . 106.9(2) ?
    C53 C52 C51 . . 110.2(2) ?
    C53 C52 H52B . . 109.6 ?
    C51 C52 H52B . . 109.6 ?
    C53 C52 H52C . . 109.6 ?
    C51 C52 H52C . . 109.6 ?
    H52B C52 H52C . . 108.1 ?
    C52 C53 C59 . . 109.0(2) ?
    C52 C53 C54 . . 109.1(2) ?
    C59 C53 C54 . . 110.6(3) ?
    C52 C53 H53B . . 109.4 ?
    C59 C53 H53B . . 109.4 ?
    C54 C53 H53B . . 109.4 ?
    C55 C54 C53 . . 108.9(2) ?
    C55 C54 H54A . . 109.9 ?
    C53 C54 H54A . . 109.9 ?
    C55 C54 H54B . . 109.9 ?
    C53 C54 H54B . . 109.9 ?
    H54A C54 H54B . . 108.3 ?
    C60 C55 C56 . . 110.0(3) ?
    C60 C55 C54 . . 109.1(3) ?
    C56 C55 C54 . . 110.1(3) ?
    C60 C55 H55B . . 109.2 ?
    C56 C55 H55B . . 109.2 ?
    C54 C55 H55B . . 109.2 ?
    C57 C56 C55 . . 109.7(2) ?
    C57 C56 H56A . . 109.7 ?
    C55 C56 H56A . . 109.7 ?
    C57 C56 H56B . . 109.7 ?
    C55 C56 H56B . . 109.7 ?
    H56A C56 H56B . . 108.2 ?
    C56 C57 C58 . . 109.6(3) ?
    C56 C57 C59 . . 109.1(3) ?
    C58 C57 C59 . . 109.6(2) ?
    C56 C57 H57A . . 109.5 ?
    C58 C57 H57A . . 109.5 ?
    C59 C57 H57A . . 109.5 ?
    C57 C58 C51 . . 109.9(2) ?
    C57 C58 H58A . . 109.7 ?
    C51 C58 H58A . . 109.7 ?
    C57 C58 H58B . . 109.7 ?
    C51 C58 H58B . . 109.7 ?
    H58A C58 H58B . . 108.2 ?
    C53 C59 C57 . . 109.1(2) ?
    C53 C59 H59A . . 109.9 ?
    C57 C59 H59A . . 109.9 ?
    C53 C59 H59B . . 109.9 ?
    C57 C59 H59B . . 109.9 ?
    H59A C59 H59B . . 108.3 ?
    C55 C60 C51 . . 109.8(2) ?
    C55 C60 H60A . . 109.7 ?
    C51 C60 H60A . . 109.7 ?
    C55 C60 H60B . . 109.7 ?
    C51 C60 H60B . . 109.7 ?
    H60A C60 H60B . . 108.2 ?
    C62 C61 C51 . . 115.4(2) ?
    C62 C61 H61A . . 108.4 ?
    C51 C61 H61A . . 108.4 ?
    C62 C61 H61B . . 108.4 ?
    C51 C61 H61B . . 108.4 ?
    H61A C61 H61B . . 107.5 ?
    O51 C62 C61 . . 119.1(2) ?
    O51 C62 C63 . . 119.2(3) ?
    C61 C62 C63 . . 121.8(2) ?
    C64 C63 C68 . . 119.1(2) ?
    C64 C63 C62 . . 117.0(2) ?
    C68 C63 C62 . . 124.0(2) ?
    C67 C68 C63 . . 120.1(2) ?
    C67 C68 H68A . . 120.0 ?
    C63 C68 H68A . . 120.0 ?
    C66 C67 C68 . . 120.6(2) ?
    C66 C67 H67A . . 119.7 ?
    C68 C67 H67A . . 119.7 ?
    C67 C66 C65 . . 118.8(2) ?
    C67 C66 C69 . . 119.9(2) ?
    C65 C66 C69 . . 121.3(2) ?
    C64 C65 C66 . . 121.1(2) ?
    C64 C65 H65A . . 119.4 ?
    C66 C65 H65A . . 119.4 ?
    C65 C64 C63 . . 120.3(2) ?
    C65 C64 H64A . . 119.8 ?
    C63 C64 H64A . . 119.8 ?
    N55 C69 C66 . . 113.9(2) ?
    N55 C69 H69A . . 108.8 ?
    C66 C69 H69A . . 108.8 ?
    N55 C69 H69B . . 108.8 ?
    C66 C69 H69B . . 108.8 ?
    H69A C69 H69B . . 107.7 ?
    N55 C70 N51 . . 118.8(2) ?
    N55 C70 C73 . . 122.7(2) ?
    N51 C70 C73 . . 118.4(2) ?
    N52 C71 N51 . . 131.4(2) ?
    N52 C71 Cl51 . . 115.34(18) ?
    N51 C71 Cl51 . . 113.28(18) ?
    N52 C72 N54 . . 127.4(2) ?
    N52 C72 C73 . . 126.8(2) ?
    N54 C72 C73 . . 105.9(2) ?
    C72 C73 N53 . . 111.1(2) ?
    C72 C73 C70 . . 116.5(2) ?
    N53 C73 C70 . . 132.3(2) ?
    N53 C74 N54 . . 114.0(2) ?
    N53 C74 H74A . . 123.0 ?
    N54 C74 H74A . . 123.0 ?
    N54 C75 C77 . . 109.4(2) ?
    N54 C75 C76 . . 111.1(2) ?
    C77 C75 C76 . . 112.8(2) ?
    N54 C75 H75A . . 107.8 ?
    C77 C75 H75A . . 107.8 ?
    C76 C75 H75A . . 107.8 ?
    C75 C76 H76A . . 109.5 ?
    C75 C76 H76B . . 109.5 ?
    H76A C76 H76B . . 109.5 ?
    C75 C76 H76C . . 109.5 ?
    H76A C76 H76C . . 109.5 ?
    H76B C76 H76C . . 109.5 ?
    C75 C77 H77A . . 109.5 ?
    C75 C77 H77B . . 109.5 ?
    H77A C77 H77B . . 109.5 ?
    C75 C77 H77C . . 109.5 ?
    H77A C77 H77C . . 109.5 ?
    H77B C77 H77C . . 109.5 ?
loop_
    _geom_torsion_atom_site_label_1
    _geom_torsion_atom_site_label_2
    _geom_torsion_atom_site_label_3
    _geom_torsion_atom_site_label_4
    _geom_torsion_site_symmetry_1
    _geom_torsion_site_symmetry_2
    _geom_torsion_site_symmetry_3
    _geom_torsion_site_symmetry_4
    _geom_torsion
    _geom_torsion_publ_flag
    C8 C1 C2 C3 . . . . 59.4(3) ?
    C10 C1 C2 C3 . . . . -58.7(3) ?
    C11 C1 C2 C3 . . . . -177.0(2) ?
    C1 C2 C3 C4 . . . . 60.1(3) ?
    C1 C2 C3 C9 . . . . -60.8(3) ?
    C9 C3 C4 C5 . . . . 61.4(3) ?
    C2 C3 C4 C5 . . . . -59.2(3) ?
    C3 C4 C5 C10 . . . . 58.8(3) ?
    C3 C4 C5 C6 . . . . -60.5(3) ?
    C10 C5 C6 C7 . . . . -59.8(3) ?
    C4 C5 C6 C7 . . . . 60.1(3) ?
    C5 C6 C7 C9 . . . . -60.2(3) ?
    C5 C6 C7 C8 . . . . 59.9(3) ?
    C6 C7 C8 C1 . . . . -59.3(3) ?
    C9 C7 C8 C1 . . . . 61.1(3) ?
    C2 C1 C8 C7 . . . . -59.5(3) ?
    C10 C1 C8 C7 . . . . 58.3(3) ?
    C11 C1 C8 C7 . . . . 176.5(2) ?
    C4 C3 C9 C7 . . . . -60.3(3) ?
    C2 C3 C9 C7 . . . . 60.7(3) ?
    C6 C7 C9 C3 . . . . 59.3(3) ?
    C8 C7 C9 C3 . . . . -61.1(3) ?
    C6 C5 C10 C1 . . . . 59.7(3) ?
    C4 C5 C10 C1 . . . . -59.3(3) ?
    C2 C1 C10 C5 . . . . 58.6(3) ?
    C8 C1 C10 C5 . . . . -59.2(3) ?
    C11 C1 C10 C5 . . . . 180.0(2) ?
    C2 C1 C11 C12 . . . . -48.3(3) ?
    C8 C1 C11 C12 . . . . 73.5(3) ?
    C10 C1 C11 C12 . . . . -167.4(2) ?
    C1 C11 C12 O1 . . . . 80.4(3) ?
    C1 C11 C12 C13 . . . . -100.2(3) ?
    O1 C12 C13 C18 . . . . 172.5(2) ?
    C11 C12 C13 C18 . . . . -6.9(4) ?
    O1 C12 C13 C14 . . . . -5.2(4) ?
    C11 C12 C13 C14 . . . . 175.4(2) ?
    C18 C13 C14 C15 . . . . -0.8(4) ?
    C12 C13 C14 C15 . . . . 177.1(2) ?
    C13 C14 C15 C16 . . . . 0.0(4) ?
    C14 C15 C16 C17 . . . . 0.7(4) ?
    C14 C15 C16 C19 . . . . -176.5(2) ?
    C15 C16 C17 C18 . . . . -0.7(4) ?
    C19 C16 C17 C18 . . . . 176.4(2) ?
    C14 C13 C18 C17 . . . . 0.8(4) ?
    C12 C13 C18 C17 . . . . -176.9(2) ?
    C16 C17 C18 C13 . . . . 0.0(4) ?
    C20 N5 C19 C16 . . . . 100.3(3) ?
    C17 C16 C19 N5 . . . . 146.3(2) ?
    C15 C16 C19 N5 . . . . -36.6(3) ?
    C19 N5 C20 N1 . . . . -6.0(3) ?
    C19 N5 C20 C23 . . . . 172.3(2) ?
    C21 N1 C20 N5 . . . . 177.3(2) ?
    C21 N1 C20 C23 . . . . -1.1(3) ?
    C22 N2 C21 N1 . . . . 2.1(4) ?
    C22 N2 C21 Cl1 . . . . -177.54(17) ?
    C20 N1 C21 N2 . . . . -2.5(4) ?
    C20 N1 C21 Cl1 . . . . 177.14(17) ?
    C21 N2 C22 N4 . . . . -177.5(2) ?
    C21 N2 C22 C23 . . . . 1.9(3) ?
    C24 N4 C22 N2 . . . . 179.4(2) ?
    C25 N4 C22 N2 . . . . 2.7(4) ?
    C24 N4 C22 C23 . . . . -0.2(3) ?
    C25 N4 C22 C23 . . . . -176.9(2) ?
    N2 C22 C23 N3 . . . . -179.7(2) ?
    N4 C22 C23 N3 . . . . -0.1(3) ?
    N2 C22 C23 C20 . . . . -5.0(4) ?
    N4 C22 C23 C20 . . . . 174.6(2) ?
    C24 N3 C23 C22 . . . . 0.4(3) ?
    C24 N3 C23 C20 . . . . -173.2(3) ?
    N5 C20 C23 C22 . . . . -174.1(2) ?
    N1 C20 C23 C22 . . . . 4.2(3) ?
    N5 C20 C23 N3 . . . . -0.8(4) ?
    N1 C20 C23 N3 . . . . 177.5(2) ?
    C23 N3 C24 N4 . . . . -0.5(3) ?
    C22 N4 C24 N3 . . . . 0.4(3) ?
    C25 N4 C24 N3 . . . . 177.0(2) ?
    C24 N4 C25 C26 . . . . 111.6(3) ?
    C22 N4 C25 C26 . . . . -72.5(3) ?
    C24 N4 C25 C27 . . . . -13.0(4) ?
    C22 N4 C25 C27 . . . . 162.9(3) ?
    C58 C51 C52 C53 . . . . 59.9(3) ?
    C60 C51 C52 C53 . . . . -58.6(3) ?
    C61 C51 C52 C53 . . . . -176.4(2) ?
    C51 C52 C53 C59 . . . . -60.9(3) ?
    C51 C52 C53 C54 . . . . 59.9(3) ?
    C52 C53 C54 C55 . . . . -61.1(3) ?
    C59 C53 C54 C55 . . . . 58.7(3) ?
    C53 C54 C55 C60 . . . . 61.8(3) ?
    C53 C54 C55 C56 . . . . -59.0(3) ?
    C60 C55 C56 C57 . . . . -59.5(3) ?
    C54 C55 C56 C57 . . . . 60.7(3) ?
    C55 C56 C57 C58 . . . . 59.4(3) ?
    C55 C56 C57 C59 . . . . -60.7(3) ?
    C56 C57 C58 C51 . . . . -60.0(3) ?
    C59 C57 C58 C51 . . . . 59.7(3) ?
    C52 C51 C58 C57 . . . . -59.1(3) ?
    C60 C51 C58 C57 . . . . 59.8(3) ?
    C61 C51 C58 C57 . . . . 177.6(2) ?
    C52 C53 C59 C57 . . . . 60.5(3) ?
    C54 C53 C59 C57 . . . . -59.4(3) ?
    C56 C57 C59 C53 . . . . 59.8(3) ?
    C58 C57 C59 C53 . . . . -60.2(3) ?
    C56 C55 C60 C51 . . . . 59.9(3) ?
    C54 C55 C60 C51 . . . . -61.0(3) ?
    C52 C51 C60 C55 . . . . 59.0(3) ?
    C58 C51 C60 C55 . . . . -59.6(3) ?
    C61 C51 C60 C55 . . . . 179.5(2) ?
    C52 C51 C61 C62 . . . . -72.2(3) ?
    C58 C51 C61 C62 . . . . 49.8(3) ?
    C60 C51 C61 C62 . . . . 168.7(2) ?
    C51 C61 C62 O51 . . . . -83.7(3) ?
    C51 C61 C62 C63 . . . . 95.6(3) ?
    O51 C62 C63 C64 . . . . -1.0(4) ?
    C61 C62 C63 C64 . . . . 179.7(2) ?
    O51 C62 C63 C68 . . . . 179.4(3) ?
    C61 C62 C63 C68 . . . . 0.2(4) ?
    C64 C63 C68 C67 . . . . 1.1(4) ?
    C62 C63 C68 C67 . . . . -179.4(2) ?
    C63 C68 C67 C66 . . . . -1.1(4) ?
    C68 C67 C66 C65 . . . . 0.6(4) ?
    C68 C67 C66 C69 . . . . -179.5(2) ?
    C67 C66 C65 C64 . . . . -0.1(4) ?
    C69 C66 C65 C64 . . . . 179.9(2) ?
    C66 C65 C64 C63 . . . . 0.1(4) ?
    C68 C63 C64 C65 . . . . -0.6(4) ?
    C62 C63 C64 C65 . . . . 179.8(2) ?
    C70 N55 C69 C66 . . . . -99.6(3) ?
    C67 C66 C69 N55 . . . . -168.7(2) ?
    C65 C66 C69 N55 . . . . 11.3(3) ?
    C69 N55 C70 N51 . . . . 0.0(3) ?
    C69 N55 C70 C73 . . . . -177.0(2) ?
    C71 N51 C70 N55 . . . . -174.7(2) ?
    C71 N51 C70 C73 . . . . 2.3(3) ?
    C72 N52 C71 N51 . . . . -1.8(4) ?
    C72 N52 C71 Cl51 . . . . 178.53(16) ?
    C70 N51 C71 N52 . . . . 1.0(4) ?
    C70 N51 C71 Cl51 . . . . -179.33(16) ?
    C71 N52 C72 N54 . . . . 178.9(2) ?
    C71 N52 C72 C73 . . . . -0.8(3) ?
    C74 N54 C72 N52 . . . . 179.4(2) ?
    C75 N54 C72 N52 . . . . -0.1(4) ?
    C74 N54 C72 C73 . . . . -0.8(2) ?
    C75 N54 C72 C73 . . . . 179.7(2) ?
    N52 C72 C73 N53 . . . . -179.3(2) ?
    N54 C72 C73 N53 . . . . 1.0(3) ?
    N52 C72 C73 C70 . . . . 3.8(3) ?
    N54 C72 C73 C70 . . . . -176.0(2) ?
    C74 N53 C73 C72 . . . . -0.7(3) ?
    C74 N53 C73 C70 . . . . 175.6(2) ?
    N55 C70 C73 C72 . . . . 172.5(2) ?
    N51 C70 C73 C72 . . . . -4.4(3) ?
    N55 C70 C73 N53 . . . . -3.6(4) ?
    N51 C70 C73 N53 . . . . 179.5(2) ?
    C73 N53 C74 N54 . . . . 0.1(3) ?
    C72 N54 C74 N53 . . . . 0.4(3) ?
    C75 N54 C74 N53 . . . . 179.9(2) ?
    C72 N54 C75 C77 . . . . 76.2(3) ?
    C74 N54 C75 C77 . . . . -103.2(3) ?
    C72 N54 C75 C76 . . . . -158.6(2) ?
    C74 N54 C75 C76 . . . . 22.0(3) ?
loop_
    _geom_hbond_atom_site_label_D
    _geom_hbond_atom_site_label_H
    _geom_hbond_atom_site_label_A
    _geom_hbond_site_symmetry_A
    _geom_hbond_distance_DH
    _geom_hbond_distance_HA
    _geom_hbond_distance_DA
    _geom_hbond_angle_DHA
    N5 H5A N53 2_746 0.88 2.20 2.997(3) 150.1
    N55 H55A N3 2_756 0.88 2.18 2.946(3) 145.2
    C27 H27A Cl1 3_857 0.98 2.86 3.732(3) 148.5
    C54 H54B Cl51 4_465 0.99 2.76 3.698(3) 157.6
