# Supplementary material for: 2-(1-Adamant­yl)-1-{4-[(2-chloro-9-isopropyl-9H-purin-6-yl)amino­meth­yl]phen­yl}ethanone
Source: Acta Crystallogr Sect E Struct Rep Online. 2009 Jan 14;65(Pt 2):o298–9. doi: 10.1107/S160053680900052X (PMC2968337; doi:10.1107/S160053680900052X)
Supplement: Supplementary file 2 [file e-65-0o298-Isup2.hkl]

# 
# h,k,l, Fc-squared, Fo-squared, sigma(Fo-squared) and status flag 
# 
data_I
_shelx_title '    v in P2(1)/c' 
_shelx_refln_list_code          4 
_shelx_F_calc_maximum      418.23 
_exptl_crystal_F_000      2032.00 
_reflns_d_resolution_high  0.8409 
 
loop_ 
 _symmetry_equiv_pos_as_xyz 
 'x, y, z' 
 '-x, y+1/2, -z+1/2' 
 '-x, -y, -z' 
 'x, -y-1/2, z-1/2' 
 
_cell_length_a    15.8778 
_cell_length_b    20.2779 
_cell_length_c    15.2225 
_cell_angle_alpha  90.000 
_cell_angle_beta  104.233 
_cell_angle_gamma  90.000 
 
_shelx_F_squared_multiplier     1.000 
 
loop_ 
 _refln_index_h 
 _refln_index_k 
 _refln_index_l 
 _refln_F_squared_calc 
 _refln_F_squared_meas 
 _refln_F_squared_sigma 
 _refln_observed_status 
   3   0   0      470.26      422.50      8.70 o 
   4   0   0    14350.87    15301.12     46.53 o 
   5   0   0     6413.64     6465.66     23.30 o 
   6   0   0      248.00      243.24      9.18 o 
   7   0   0     4802.73     5143.98     25.14 o 
   8   0   0       46.61      125.30     11.89 o 
   9   0   0     3693.81     3708.91     27.46 o 
  10   0   0     2590.59     2475.54     32.84 o 
  11   0   0     1596.26     1441.89     61.69 o 
  12   0   0        7.11        6.19     24.39 o 
  13   0   0       54.82       64.42     42.95 o 
  14   0   0      222.85      238.40     62.97 o 
  15   0   0     1191.64     1115.76     70.25 o 
  16   0   0       81.42       87.17     76.62 o 
  17   0   0     1467.13     1593.84     89.17 o 
  18   0   0      211.11      239.50     83.53 o 
   2   1   0      108.11       53.85      7.45 o 
   3   1   0     1291.90     1222.46     11.91 o 
   4   1   0      118.73       53.37      5.46 o 
   5   1   0     1400.54     1362.27      9.82 o 
   6   1   0     3873.55     4072.40     16.79 o 
   7   1   0      560.16      538.09      8.33 o 
   8   1   0      301.60      323.99      9.19 o 
   9   1   0     3477.22     3446.55     17.90 o 
  10   1   0      282.97      390.68     16.10 o 
  11   1   0        5.87       44.09     24.24 o 
  12   1   0     2994.78     2931.91     59.35 o 
  13   1   0      488.74      459.41     36.74 o 
  14   1   0      636.23      610.48     45.99 o 
  15   1   0       18.98        0.00     25.57 o 
  16   1   0       22.76        0.00     10.46 o 
  17   1   0      352.07      438.59     52.87 o 
  18   1   0       18.84       56.15     52.61 o 
   2   2   0    27603.76    23911.03     81.62 o 
   3   2   0     1029.97      954.39     10.80 o 
   4   2   0      410.84      444.63      9.13 o 
   5   2   0     4672.10     4507.40     15.95 o 
   6   2   0     4240.47     4409.22     16.79 o 
   7   2   0     1881.01     1766.27     12.70 o 
   8   2   0     3096.81     3295.49     17.59 o 
   9   2   0      330.16      321.94     14.48 o 
  10   2   0     1069.19     1069.01     17.61 o 
  11   2   0     1660.40     1681.37     24.07 o 
  12   2   0      126.34      151.57     31.61 o 
  13   2   0      723.89      672.47     42.22 o 
  14   2   0      109.16       92.58     40.13 o 
  15   2   0      240.40      312.27     46.14 o 
  16   2   0        1.28        5.89     26.70 o 
  17   2   0        4.26        0.00     36.95 o 
  18   2   0       16.55       57.04     51.28 o 
   1   3   0      694.66      535.20      9.96 o 
   2   3   0    87343.81    88273.37    151.24 o 
   3   3   0      932.06      954.70     10.71 o 
   4   3   0     6724.24     7119.58     26.02 o 
   5   3   0      427.87      445.93      9.90 o 
   6   3   0       11.11       24.09      6.14 o 
   7   3   0     1820.69     1740.21     12.00 o 
   8   3   0     4840.08     5555.83     31.29 o 
   9   3   0     1582.23     1595.77     23.54 o 
  10   3   0     1512.47     1649.28     21.19 o 
  11   3   0        1.38        0.00      3.73 o 
  12   3   0      154.31      125.86     26.33 o 
  13   3   0      446.12      420.00     41.89 o 
  14   3   0      308.96      205.44     44.09 o 
  15   3   0      165.39      149.20     45.24 o 
  16   3   0      119.20      129.72     48.21 o 
  17   3   0      800.94      787.90     55.96 o 
  18   3   0        2.60        9.97     31.66 o 
   0   4   0    58864.66    63197.36     81.61 o 
   1   4   0       30.25       17.38      5.58 o 
   2   4   0     7967.21     8199.02     39.62 o 
   3   4   0     1220.16     1260.93     15.30 o 
   4   4   0     3892.34     4443.73     21.96 o 
   5   4   0      883.45      866.69     12.70 o 
   6   4   0     5045.34     5670.12     25.94 o 
   7   4   0     1084.98     1094.12     13.11 o 
   8   4   0     1479.48     1648.07     19.08 o 
   9   4   0      159.87      131.07     17.49 o 
  10   4   0      321.99      318.70     17.64 o 
  11   4   0       36.15       15.93      9.77 o 
  12   4   0       23.11        0.00      5.83 o 
  13   4   0      657.05      550.46     40.40 o 
  14   4   0       73.42       81.64     38.01 o 
  15   4   0      238.61      210.81     46.43 o 
  16   4   0        0.18        0.00     33.50 o 
  17   4   0       15.65       15.96     62.70 o 
  18   4   0        9.86        0.00     28.18 o 
   1   5   0        3.01        0.00      3.45 o 
   2   5   0     2292.84     2274.39     14.64 o 
   3   5   0      688.57      585.43     10.20 o 
   4   5   0     4902.84     5508.89     25.48 o 
   5   5   0     4033.22     4075.17     23.94 o 
   6   5   0        2.41        0.00      3.60 o 
   7   5   0     1334.73     1381.51     16.01 o 
   8   5   0     1190.16     1279.31     19.52 o 
   9   5   0      141.92       99.54     16.88 o 
  10   5   0      118.14       64.89     17.87 o 
  11   5   0      179.62      152.56     18.79 o 
  12   5   0        1.09        0.00     13.53 o 
  13   5   0       10.57        0.00     13.81 o 
  14   5   0       13.26        0.00     19.12 o 
  15   5   0      880.70      923.47     53.14 o 
  16   5   0      170.06      218.74     53.20 o 
  17   5   0      133.69      111.75     51.40 o 
   0   6   0      292.67      199.52     11.97 o 
   1   6   0     3633.59     3374.34     17.95 o 
   2   6   0     3313.92     3189.20     26.07 o 
   3   6   0      296.41      296.63      7.38 o 
   4   6   0     4059.62     4315.48     17.62 o 
   5   6   0     1949.35     2117.60     18.98 o 
   6   6   0      660.34      648.04     15.23 o 
   7   6   0     2006.47     1989.95     22.54 o 
   8   6   0       51.06       41.73     13.51 o 
   9   6   0       82.72       50.82     15.95 o 
  10   6   0     2223.11     2280.74     32.32 o 
  11   6   0     3883.94     4191.84     42.41 o 
  12   6   0        0.75        0.00     11.17 o 
  13   6   0     2289.18     2394.17     34.55 o 
  14   6   0       57.30       60.20     45.49 o 
  15   6   0       45.90       71.29     44.38 o 
  16   6   0      235.86      196.15     53.89 o 
  17   6   0       96.01       67.88     55.76 o 
   1   7   0     1839.88     1815.33     14.93 o 
   2   7   0      382.85      395.07     10.30 o 
   3   7   0     1674.57     1760.73     13.17 o 
   4   7   0    10456.25    10210.25     42.48 o 
   5   7   0      808.30      772.53      9.55 o 
   6   7   0     3449.31     3634.66     26.43 o 
   7   7   0      645.94      547.21     16.55 o 
   8   7   0       25.53       15.03      8.57 o 
   9   7   0     5994.71     6185.39     41.40 o 
  10   7   0      957.47      927.90     22.61 o 
  11   7   0     2750.99     2722.05     37.53 o 
  12   7   0      185.05       86.36     23.84 o 
  13   7   0      994.14     1015.82     31.63 o 
  14   7   0     2055.87     2160.91     51.02 o 
  15   7   0      248.84      230.41     48.03 o 
  16   7   0       59.17       30.20     48.75 o 
  17   7   0      996.50     1243.88     74.28 o 
   0   8   0    20514.05    21398.65     68.54 o 
   1   8   0       22.21       35.21      8.70 o 
   2   8   0      363.03      499.70     11.38 o 
   3   8   0      963.93     1062.07     11.98 o 
   4   8   0     3800.71     4187.01     20.66 o 
   5   8   0     2692.34     2692.89     22.37 o 
   6   8   0       35.09       39.22     14.59 o 
   7   8   0       12.08        5.20      9.65 o 
   8   8   0     2291.85     2188.99     24.82 o 
   9   8   0       25.55       28.25     16.35 o 
  10   8   0     3713.87     3965.92     37.43 o 
  11   8   0      455.69      445.49     32.72 o 
  12   8   0       94.35       99.95     25.98 o 
  13   8   0     1447.34     1386.59     31.22 o 
  14   8   0       46.90        0.54     26.23 o 
  15   8   0      419.03      485.55     49.28 o 
  16   8   0      930.42     1043.95     62.27 o 
  17   8   0       86.12        6.21     68.43 o 
   1   9   0      186.63      231.01     11.58 o 
   2   9   0       96.44       56.18     11.56 o 
   3   9   0     3097.82     3101.98     20.13 o 
   4   9   0    17420.84    18467.16     58.39 o 
   5   9   0      530.60      595.18     17.62 o 
   6   9   0     1662.26     1730.92     24.15 o 
   7   9   0      962.67      950.81     20.76 o 
   8   9   0       97.21       87.85     15.93 o 
   9   9   0        1.28        0.00     11.07 o 
  10   9   0       23.72       14.10     19.78 o 
  11   9   0     3243.55     3164.59     38.87 o 
  12   9   0      117.48       98.53     26.41 o 
  13   9   0      259.10      230.49     26.95 o 
  14   9   0        2.56        0.00     27.10 o 
  15   9   0       58.64       72.00     41.19 o 
  16   9   0        4.24       16.76     53.59 o 
   0  10   0      964.49      953.34     20.79 o 
   1  10   0     4689.94     4684.67     28.88 o 
   2  10   0       79.01       72.98     12.75 o 
   3  10   0      153.15      158.24     11.37 o 
   4  10   0     1700.42     2057.51     19.04 o 
   5  10   0       13.23        1.43      2.27 o 
   6  10   0      381.16      449.67     19.06 o 
   7  10   0      873.35      856.12     21.46 o 
   8  10   0       77.34       96.17     19.54 o 
   9  10   0      510.24      484.05     23.25 o 
  10  10   0     1059.69     1149.77     27.79 o 
  11  10   0       27.05       27.55     25.94 o 
  12  10   0      324.16      298.10     30.22 o 
  13  10   0      888.67      819.26     29.99 o 
  14  10   0       46.08        5.94     14.04 o 
  15  10   0       35.25        0.00     10.76 o 
  16  10   0        2.02        0.00     43.49 o 
   1  11   0     2551.58     2859.61     24.85 o 
   2  11   0       28.95       32.90     14.05 o 
   3  11   0      164.22      168.37     13.98 o 
   4  11   0    14533.94    16307.52     68.78 o 
   5  11   0     1877.56     1942.13     26.38 o 
   6  11   0     7779.16     8718.19     60.52 o 
   7  11   0        6.75        0.00     16.31 o 
   8  11   0     1100.20     1031.78     24.65 o 
   9  11   0     2865.11     2702.15     34.66 o 
  10  11   0      423.77      435.85     31.07 o 
  11  11   0     8179.28     8800.64     67.64 o 
  12  11   0       57.20       33.05     24.77 o 
  13  11   0       50.85       19.39     10.77 o 
  14  11   0        9.45        0.00     17.65 o 
  15  11   0       84.90       73.19     36.32 o 
  16  11   0        4.29        0.00     34.48 o 
   0  12   0     1368.42     1681.50     28.17 o 
   1  12   0     1068.31     1101.70     18.87 o 
   2  12   0        0.53        0.00     11.94 o 
   3  12   0       79.31       46.67     15.30 o 
   4  12   0       64.06       33.97     17.89 o 
   5  12   0       22.23        0.00      9.44 o 
   6  12   0      228.88      180.16     19.79 o 
   7  12   0        0.43        0.00     13.78 o 
   8  12   0     4314.09     4462.62     42.12 o 
   9  12   0      121.75       92.51     22.35 o 
  10  12   0      540.28      497.24     33.25 o 
  11  12   0      618.14      619.56     36.92 o 
  12  12   0      369.07      438.20     36.89 o 
  13  12   0       28.29        0.00     12.02 o 
  14  12   0       91.13       74.28     35.30 o 
  15  12   0     1187.64     1314.70     54.10 o 
   1  13   0        9.13       37.07     15.01 o 
   2  13   0      657.60      637.33     18.69 o 
   3  13   0       81.72       87.17     16.09 o 
   4  13   0      352.24      273.03     20.82 o 
   5  13   0      238.61      197.25     19.11 o 
   6  13   0      265.78      185.89     22.33 o 
   7  13   0       11.15        0.00     14.07 o 
   8  13   0      122.00      154.57     21.47 o 
   9  13   0      109.93       34.81     17.94 o 
  10  13   0      616.14      645.81     34.36 o 
  11  13   0        0.65        0.00     13.87 o 
  12  13   0      283.41      249.88     35.36 o 
  13  13   0       21.90        2.71     22.83 o 
  14  13   0      364.39      375.65     39.63 o 
  15  13   0        0.26        0.00     32.70 o 
   0  14   0     2867.86     2860.50     44.40 o 
   1  14   0      422.13      447.49     18.85 o 
   2  14   0     5803.39     6083.26     39.48 o 
   3  14   0      190.71      193.74     21.19 o 
   4  14   0     1044.65     1162.49     25.52 o 
   5  14   0      136.13      131.60     20.18 o 
   6  14   0     1169.46     1363.95     28.60 o 
   7  14   0        1.74        0.00     13.98 o 
   8  14   0     1396.80     1474.10     30.41 o 
   9  14   0     1580.30     1634.46     32.42 o 
  10  14   0        3.82        0.00     19.60 o 
  11  14   0     1014.54     1080.49     37.95 o 
  12  14   0      317.38      250.51     38.59 o 
  13  14   0      806.99      844.89     40.06 o 
  14  14   0      712.90      874.78     44.96 o 
   1  15   0        0.75        1.41      6.60 o 
   2  15   0        8.81       34.61     20.21 o 
   3  15   0       31.10        0.00     16.05 o 
   4  15   0      409.49      378.33     23.75 o 
   5  15   0      283.82      250.78     23.94 o 
   6  15   0     1755.20     1913.54     32.51 o 
   7  15   0      439.76      372.66     27.71 o 
   8  15   0       26.03        0.00     14.76 o 
   9  15   0      538.32      541.30     30.54 o 
  10  15   0       26.83        0.00      9.34 o 
  11  15   0      125.57      157.20     33.68 o 
  12  15   0      240.40      192.42     42.86 o 
  13  15   0      170.55      147.96     38.12 o 
  14  15   0       89.38      110.24     46.11 o 
   0  16   0     2217.44     2335.80     46.20 o 
   1  16   0     1018.52     1033.43     26.20 o 
   2  16   0      231.24      300.11     28.30 o 
   3  16   0      689.71      688.18     27.56 o 
   4  16   0        0.12        0.00     15.79 o 
   5  16   0      480.49      513.47     27.23 o 
   6  16   0      417.49      349.17     27.68 o 
   7  16   0      336.40      302.84     29.71 o 
   8  16   0      967.56      959.64     32.20 o 
   9  16   0      898.50      950.23     32.36 o 
  10  16   0        0.31        0.00     25.97 o 
  11  16   0      402.33      456.16     42.17 o 
  12  16   0       15.58        0.00     36.30 o 
  13  16   0        0.09        0.00     19.08 o 
   1  17   0      237.00      199.00     28.05 o 
   2  17   0     3563.05     3881.38     52.32 o 
   3  17   0      406.11      431.84     29.55 o 
   4  17   0        4.13        0.00      8.41 o 
   5  17   0       11.09        4.17     17.31 o 
   6  17   0      976.59      998.06     30.45 o 
   7  17   0     1090.92     1221.16     33.07 o 
   8  17   0      115.40      122.29     29.43 o 
   9  17   0      659.18      625.31     42.81 o 
  10  17   0        7.03        0.00     20.41 o 
  11  17   0        0.78        0.00     21.74 o 
  12  17   0       15.18        0.00     26.26 o 
   0  18   0      792.86      880.48     47.48 o 
   1  18   0       36.25       31.04     45.59 o 
   2  18   0     6406.41     7184.26     70.09 o 
   3  18   0        8.74        5.70     25.24 o 
   4  18   0      174.70      183.91     28.35 o 
   5  18   0       33.06       10.38     20.13 o 
   6  18   0        4.03       20.28     29.90 o 
   7  18   0      118.41      103.66     28.34 o 
   8  18   0     1876.08     1943.50     39.67 o 
   9  18   0       12.94        0.00     20.00 o 
  10  18   0      227.49      178.50     42.69 o 
  11  18   0        1.56        0.00      9.63 o 
  12  18   0        9.48        0.00     37.14 o 
   1  19   0      689.13      791.61     40.35 o 
   2  19   0       72.30      127.29     36.30 o 
   3  19   0      172.10      167.33     28.51 o 
   4  19   0      862.45      914.16     32.53 o 
   5  19   0      358.58      336.72     32.05 o 
   6  19   0     2022.98     2221.99     39.99 o 
   7  19   0       47.00        7.15     22.48 o 
   8  19   0      270.57      291.85     33.23 o 
   9  19   0        2.07        0.00     10.45 o 
  10  19   0      225.65      146.57     44.36 o 
  11  19   0      202.02      233.25     48.23 o 
   0  20   0     3439.79     3772.41    121.02 o 
   1  20   0      698.40      714.18     42.37 o 
   2  20   0       70.76       32.53     18.14 o 
   3  20   0      152.52      152.11     36.85 o 
   4  20   0      521.09      466.97     35.79 o 
   5  20   0       97.22       78.01     30.43 o 
   6  20   0      922.73     1073.80     39.42 o 
   7  20   0     1498.20     1633.78     40.53 o 
   8  20   0      567.65      598.04     43.28 o 
   9  20   0        5.10        0.00     17.46 o 
  10  20   0       24.09        0.00     33.13 o 
   1  21   0       18.26       25.07     29.34 o 
   2  21   0      107.72       66.99     36.24 o 
   3  21   0      107.99       73.94     41.24 o 
   4  21   0       83.12      132.46     34.23 o 
   5  21   0       12.57        0.00     16.02 o 
   6  21   0        7.08        0.00     10.11 o 
   7  21   0       67.65       31.59     37.23 o 
   8  21   0      121.56      134.06     38.11 o 
   0  22   0     1811.37     1898.67     98.82 o 
   1  22   0       77.95       88.29     62.67 o 
   2  22   0      213.35      195.32     40.97 o 
   3  22   0      229.35      243.16     48.44 o 
   4  22   0      195.99      182.48     39.53 o 
   5  22   0      136.17      107.50     41.06 o 
   6  22   0      266.43      372.66     44.84 o 
   7  22   0       96.09       72.65     44.02 o 
   1  23   0        3.68        0.00      9.01 o 
   2  23   0      100.20      149.33     43.22 o 
   3  23   0      384.85      385.46     53.74 o 
   4  23   0       23.21        7.39     30.40 o 
   5  23   0        6.81        0.00     29.15 o 
   0  24   0      863.45     1058.98    112.10 o 
   1  24   0      473.10      577.20     63.97 o 
 -18   1   1        0.16       10.20     82.38 o 
 -17   1   1       26.98       29.94     68.24 o 
 -16   1   1     1194.12     1079.05     52.22 o 
 -15   1   1        0.01        0.00     19.23 o 
 -14   1   1        0.38        0.00     16.15 o 
 -13   1   1      651.10      620.85     37.44 o 
 -12   1   1        5.50       15.89     23.55 o 
 -11   1   1      116.53       78.37     25.09 o 
 -10   1   1      335.44      386.42     21.64 o 
  -9   1   1      209.92      281.25     11.19 o 
  -8   1   1    12326.53    12753.59     29.09 o 
  -7   1   1     1964.44     2003.67     13.02 o 
  -6   1   1     1380.03     1345.86     11.23 o 
  -5   1   1     1017.57      873.36      8.81 o 
  -4   1   1        9.60        6.82      6.35 o 
  -3   1   1    16220.55    16894.68     65.18 o 
  -2   1   1     1428.75      724.35     22.11 o 
   2   1   1      883.84      792.67     14.81 o 
   3   1   1    45571.56    46930.14    142.68 o 
   4   1   1     1667.98     1687.14     10.39 o 
   5   1   1    19644.29    21265.63     47.60 o 
   6   1   1        0.04        0.00      2.25 o 
   7   1   1     1605.18     1802.63     13.48 o 
   8   1   1      108.83       89.39      9.27 o 
   9   1   1     2152.50     2531.16     17.48 o 
  10   1   1        0.02        2.31      4.76 o 
  11   1   1      134.90      120.97     28.50 o 
  12   1   1      185.48      161.13     30.97 o 
  13   1   1      108.17      115.09     38.97 o 
  14   1   1     2770.64     2538.81     64.86 o 
  15   1   1      185.28      182.37     47.01 o 
  16   1   1      698.95      798.04     51.47 o 
  17   1   1        7.79        0.00     26.66 o 
  18   1   1       97.32      131.21     61.64 o 
 -18   2   1      239.32      227.36     55.41 o 
 -17   2   1      106.54       79.16     46.06 o 
 -16   2   1      258.21      242.14     45.70 o 
 -15   2   1      358.26      331.36     54.42 o 
 -14   2   1     1598.23     1627.15     54.09 o 
 -13   2   1      425.65      397.87     38.82 o 
 -12   2   1      131.38      101.87     33.01 o 
 -11   2   1      687.51      670.31     18.81 o 
 -10   2   1      163.91      123.80     17.99 o 
  -9   2   1       48.49       13.32     11.54 o 
  -8   2   1     1109.28     1134.92     10.60 o 
  -7   2   1    25069.47    26925.57    101.02 o 
  -6   2   1     5174.18     5498.02     24.88 o 
  -5   2   1    16908.49    17764.89     41.69 o 
  -4   2   1     6018.63     5737.74     28.49 o 
  -3   2   1    12536.41    13231.29     27.52 o 
  -2   2   1      804.38      634.74     12.52 o 
   2   2   1       23.09       21.39      5.61 o 
   3   2   1     7452.09     7241.34     22.67 o 
   4   2   1      510.04      493.53      7.36 o 
   5   2   1     9592.57    10254.61     23.55 o 
   6   2   1     2344.22     2229.36     12.98 o 
   7   2   1     9822.01    10516.88     37.12 o 
   8   2   1     3391.60     3316.03     18.20 o 
   9   2   1      270.71      309.78     13.84 o 
  10   2   1     1484.45     1564.11     22.52 o 
  11   2   1      210.01      172.27     18.61 o 
  12   2   1     1427.76     1456.32     47.26 o 
  13   2   1      808.42      754.54     45.82 o 
  14   2   1      150.94      165.59     44.33 o 
  15   2   1      428.43      442.77     50.01 o 
  16   2   1      487.33      571.54     63.32 o 
  17   2   1       42.57       22.20     31.24 o 
 -18   3   1       18.31        0.00     39.25 o 
 -17   3   1        0.27        0.00     40.64 o 
 -16   3   1      706.45      830.63     54.71 o 
 -15   3   1      647.19      713.05     47.21 o 
 -14   3   1     2166.18     2340.92    134.49 o 
 -13   3   1       65.33       97.97     31.11 o 
 -12   3   1      275.76      215.25     34.20 o 
 -11   3   1      461.86      443.46     24.76 o 
 -10   3   1     1235.67     1293.45     22.71 o 
  -9   3   1     2798.95     2986.12     26.76 o 
  -8   3   1      859.13      974.44     17.17 o 
  -7   3   1     1445.33     1208.33      9.54 o 
  -6   3   1      913.79     1012.90     12.76 o 
  -5   3   1      937.88     1058.51     11.84 o 
  -4   3   1     1704.04     1580.06     12.88 o 
  -3   3   1      284.75      454.98      9.04 o 
  -2   3   1      123.61      109.66      9.14 o 
  -1   3   1    11117.14    11672.72    137.46 o 
   0   3   1      566.18      531.57     11.28 o 
   1   3   1    12033.28    12574.08     48.16 o 
   2   3   1     1353.95     1334.82     10.02 o 
   3   3   1    72314.37    74023.20    203.65 o 
   4   3   1     1011.40      898.62      9.33 o 
   5   3   1    25875.29    27715.24     79.07 o 
   6   3   1      229.26      178.13      8.18 o 
   7   3   1    20486.83    21243.09     49.29 o 
   8   3   1     1198.98     1318.42     13.27 o 
   9   3   1      503.00      477.70     16.04 o 
  10   3   1        3.97        0.00      8.54 o 
  11   3   1      220.95      188.52     19.24 o 
  12   3   1      930.44      908.59     32.02 o 
  13   3   1      597.58      608.81     41.82 o 
  14   3   1     1090.27      997.82     67.06 o 
  15   3   1      280.57      328.24     54.50 o 
  16   3   1      367.90      298.81     63.62 o 
  17   3   1      237.12      227.50     60.42 o 
 -18   4   1      163.73      159.95     58.26 o 
 -17   4   1      258.79      193.00     54.33 o 
 -16   4   1      205.30      222.61     48.26 o 
 -15   4   1      217.96      167.31     44.24 o 
 -14   4   1       97.04       22.88     32.76 o 
 -13   4   1       94.64       94.31     37.03 o 
 -12   4   1     1140.03     1208.23     30.24 o 
 -11   4   1      267.18      236.92     21.89 o 
 -10   4   1     1308.69     1359.04     24.24 o 
  -9   4   1      154.14      115.74     15.17 o 
  -8   4   1      398.37      287.79     14.82 o 
  -7   4   1     2929.72     2966.00     22.79 o 
  -6   4   1     3888.09     3983.92     24.21 o 
  -5   4   1      173.11      125.21      9.16 o 
  -4   4   1     1906.75     1888.81     14.48 o 
  -3   4   1     4288.26     4329.30     18.74 o 
  -2   4   1       33.97       65.66      9.73 o 
  -1   4   1     7013.09     7057.61     27.92 o 
   0   4   1      224.31      200.00      6.76 o 
   1   4   1      134.68      161.98      7.00 o 
   2   4   1     1761.73     1626.77     11.37 o 
   3   4   1    14432.17    14868.66     51.14 o 
   4   4   1     6024.33     5860.23     25.67 o 
   5   4   1    13892.77    14055.42     54.23 o 
   6   4   1      252.20      275.66      8.22 o 
   7   4   1     4290.56     4917.93     22.49 o 
   8   4   1      829.35      836.16     14.53 o 
   9   4   1     1228.21     1351.40     20.03 o 
  10   4   1      164.39       89.22     15.72 o 
  11   4   1      925.10      935.30     22.58 o 
  12   4   1       72.30       45.72     25.39 o 
  13   4   1      270.61      221.17     42.51 o 
  14   4   1     1419.91     1303.45     52.98 o 
  15   4   1      135.03      136.70     43.04 o 
  16   4   1     2193.27     2158.76     70.32 o 
  17   4   1       25.73       13.96     54.74 o 
 -18   5   1       67.46       55.91     55.28 o 
 -17   5   1       76.88       12.93     39.93 o 
 -16   5   1      153.51       89.74     45.90 o 
 -15   5   1       17.27        0.00     12.01 o 
 -14   5   1     1655.25     1568.17     53.85 o 
 -13   5   1      468.66      512.26     31.72 o 
 -12   5   1     2912.45     3004.53     42.51 o 
 -11   5   1      436.53      342.50     24.41 o 
 -10   5   1       61.51       58.23     18.72 o 
  -9   5   1     3417.45     3841.90     32.31 o 
  -8   5   1        2.17        0.00      3.17 o 
  -7   5   1     3009.34     2800.04     23.20 o 
  -6   5   1     1645.09     1744.87     18.05 o 
  -5   5   1     6303.16     7076.86     30.65 o 
  -4   5   1        7.08        0.00      5.14 o 
  -3   5   1    15544.17    16648.79     70.14 o 
  -2   5   1      768.07      764.74      9.25 o 
  -1   5   1     2786.30     3038.18     15.64 o 
   0   5   1     1126.06     1091.74     11.67 o 
   1   5   1     1627.02     1610.57     13.52 o 
   2   5   1      231.77      193.45      7.48 o 
   3   5   1     5249.55     5261.86     20.20 o 
   4   5   1        4.17        0.00      2.18 o 
   5   5   1       90.52      155.99      7.87 o 
   6   5   1     3083.18     3065.31     17.36 o 
   7   5   1      477.36      378.38     10.19 o 
   8   5   1      355.70      343.60     12.09 o 
   9   5   1       17.47        0.00      7.14 o 
  10   5   1       29.26       25.50     16.24 o 
  11   5   1      186.00      182.04     19.21 o 
  12   5   1     1192.06     1270.45     27.27 o 
  13   5   1     1273.70     1329.56     39.52 o 
  14   5   1        0.67        0.00      9.83 o 
  15   5   1      138.11      177.81     46.83 o 
  16   5   1        0.68        2.21     29.66 o 
  17   5   1       15.66        0.00     61.15 o 
 -17   6   1       26.17       27.41     50.91 o 
 -16   6   1      211.70      205.72     51.79 o 
 -15   6   1       27.64        9.05     38.14 o 
 -14   6   1      698.57      609.49     43.50 o 
 -13   6   1        0.22        0.00     13.29 o 
 -12   6   1      765.72      820.66     27.66 o 
 -11   6   1      787.04      850.63     26.22 o 
 -10   6   1      630.70      713.26     22.22 o 
  -9   6   1     1432.55     1556.67     21.49 o 
  -8   6   1        1.94        0.39      2.43 o 
  -7   6   1      403.91      458.89     13.64 o 
  -6   6   1     1830.49     1844.43     19.22 o 
  -5   6   1     5599.79     6557.10     30.91 o 
  -4   6   1      163.25      128.02     11.52 o 
  -3   6   1     5918.08     6296.20     22.01 o 
  -2   6   1      603.99      600.23      8.59 o 
  -1   6   1      539.71      538.32      9.79 o 
   0   6   1     1323.36     1276.03     13.46 o 
   1   6   1    19825.58    21307.48     62.15 o 
   2   6   1     1738.91     1656.98     13.55 o 
   3   6   1     2712.67     2727.26     16.47 o 
   4   6   1     1395.26     1330.29     12.35 o 
   5   6   1      540.97      541.33      9.02 o 
   6   6   1       34.48       27.85      5.73 o 
   7   6   1      727.77      688.75     14.89 o 
   8   6   1       12.78        0.00      7.14 o 
   9   6   1      631.03      587.15     18.70 o 
  10   6   1      821.32      780.87     21.95 o 
  11   6   1     1568.52     1608.55     26.81 o 
  12   6   1      619.13      548.70     24.34 o 
  13   6   1       15.42        0.00     23.10 o 
  14   6   1     4007.96     4052.48     79.01 o 
  15   6   1      516.43      506.38     54.16 o 
  16   6   1       14.61       69.67     72.92 o 
  17   6   1       93.78       43.04     56.79 o 
 -17   7   1      264.42      277.41     59.84 o 
 -16   7   1      998.24      912.61     58.67 o 
 -15   7   1       89.16       75.02     46.64 o 
 -14   7   1      216.69      134.77     38.03 o 
 -13   7   1       34.65        0.00     11.48 o 
 -12   7   1      117.77       77.76     24.53 o 
 -11   7   1     3572.50     3878.67     42.00 o 
 -10   7   1      674.72      620.34     21.33 o 
  -9   7   1      681.60      735.66     18.60 o 
  -8   7   1      532.34      519.33     15.78 o 
  -7   7   1      546.99      595.31     14.90 o 
  -6   7   1     1307.25     1293.92     17.83 o 
  -5   7   1      262.78      212.42     13.39 o 
  -4   7   1      965.62      850.24     15.69 o 
  -3   7   1        0.06        4.53      5.77 o 
  -2   7   1       81.31       58.59      7.34 o 
  -1   7   1     1036.89      917.26     11.95 o 
   0   7   1     1558.97     1484.35     15.15 o 
   1   7   1     5440.80     5904.45     30.50 o 
   2   7   1      462.16      459.56     10.82 o 
   3   7   1     2549.66     3117.13     18.70 o 
   4   7   1       42.07       15.10      7.98 o 
   5   7   1      147.59      169.07      9.79 o 
   6   7   1        0.75        0.00      6.42 o 
   7   7   1      440.03      414.34     15.20 o 
   8   7   1     1388.69     1369.27     20.39 o 
   9   7   1      215.10      218.00     17.33 o 
  10   7   1      362.85      351.37     19.19 o 
  11   7   1     1678.88     1591.96     27.61 o 
  12   7   1     2568.37     2742.41     33.90 o 
  13   7   1       71.27       53.72     24.38 o 
  14   7   1        0.25        0.00     22.18 o 
  15   7   1       18.65        0.00     20.10 o 
  16   7   1      311.51      374.97     62.01 o 
  17   7   1       20.80       27.90     61.04 o 
 -17   8   1        0.07        0.00     27.46 o 
 -16   8   1       59.57       45.49     50.65 o 
 -15   8   1      458.61      478.43     51.28 o 
 -14   8   1       18.88        0.00     14.62 o 
 -13   8   1      835.35      860.84     36.86 o 
 -12   8   1      147.77       68.71     29.06 o 
 -11   8   1        3.42        2.24     12.84 o 
 -10   8   1       46.13       65.16     18.97 o 
  -9   8   1       49.91       49.14     16.02 o 
  -8   8   1      115.66       99.36     14.35 o 
  -7   8   1     2037.75     2521.36     24.51 o 
  -6   8   1     2703.41     2741.27     26.50 o 
  -5   8   1      386.14      309.21     20.86 o 
  -4   8   1     3471.04     3567.31     28.15 o 
  -3   8   1     8662.76     9085.40     30.44 o 
  -2   8   1      187.91      182.07      8.52 o 
  -1   8   1     3389.52     4113.23     22.51 o 
   0   8   1      792.98      757.99     17.80 o 
   1   8   1    10554.03    11610.73     38.99 o 
   2   8   1        8.27        4.49      5.00 o 
   3   8   1      200.88      128.81     10.56 o 
   4   8   1     5225.33     5480.44     37.04 o 
   5   8   1     5002.05     5558.16     25.80 o 
   6   8   1      674.35      720.12     17.10 o 
   7   8   1     1803.13     1827.68     22.64 o 
   8   8   1     4174.12     4329.31     32.87 o 
   9   8   1       38.01       37.51     17.41 o 
  10   8   1       62.62       10.68     11.96 o 
  11   8   1     1981.05     2028.56     28.27 o 
  12   8   1      625.42      566.99     26.92 o 
  13   8   1      750.64      718.77     29.86 o 
  14   8   1      227.00      212.61     31.90 o 
  15   8   1        6.74        0.00     82.90 o 
  16   8   1       24.44        2.16     33.39 o 
 -17   9   1      182.32      138.15     57.20 o 
 -16   9   1      680.72      830.14     61.44 o 
 -15   9   1        0.04        0.00     20.68 o 
 -14   9   1      581.90      577.07     40.46 o 
 -13   9   1      648.99      628.22     34.28 o 
 -12   9   1     2364.87     2613.14     40.80 o 
 -11   9   1     9496.75    10228.00     60.10 o 
 -10   9   1      163.97      156.46     21.53 o 
  -9   9   1     3492.82     3708.70     35.94 o 
  -8   9   1      111.74      110.61     15.58 o 
  -7   9   1     2464.74     2480.33     25.87 o 
  -6   9   1      409.95      421.95     14.98 o 
  -5   9   1       18.18        0.00      4.06 o 
  -4   9   1     3098.66     2998.99     19.71 o 
  -3   9   1    10437.90    10487.84     39.29 o 
  -2   9   1      371.57      364.76      9.81 o 
  -1   9   1     8904.14    10120.73     36.13 o 
   0   9   1     1768.15     1695.44     18.02 o 
   1   9   1     3075.51     3813.25     36.22 o 
   2   9   1       65.58       54.35     10.51 o 
   3   9   1     4674.09     5104.91     34.47 o 
   4   9   1     1466.56     1549.04     16.80 o 
   5   9   1      579.61      703.78     12.93 o 
   6   9   1     1138.90     1257.80     21.75 o 
   7   9   1     5020.13     5057.03     46.71 o 
   8   9   1      124.90      109.06     17.75 o 
   9   9   1      529.22      543.22     22.70 o 
  10   9   1      236.10      207.19     21.29 o 
  11   9   1      169.68      146.81     23.13 o 
  12   9   1      191.65      101.74     27.57 o 
  13   9   1       27.60        0.00     17.06 o 
  14   9   1      173.90      179.56     31.17 o 
  15   9   1      111.88       75.56     43.28 o 
  16   9   1        0.10        0.00     14.52 o 
 -16  10   1      290.54      296.74     64.41 o 
 -15  10   1      445.74      507.83     38.70 o 
 -14  10   1      384.34      320.06     45.42 o 
 -13  10   1      144.95      142.64     33.37 o 
 -12  10   1     4624.22     4940.13     53.32 o 
 -11  10   1     3711.29     3954.34     48.78 o 
 -10  10   1       11.59        0.00     12.19 o 
  -9  10   1      144.72       77.08     20.33 o 
  -8  10   1       30.85        8.64      8.65 o 
  -7  10   1     5265.61     5463.50     37.05 o 
  -6  10   1     1620.82     1619.80     22.46 o 
  -5  10   1     2170.57     1903.15     21.68 o 
  -4  10   1       15.18        0.00      2.46 o 
  -3  10   1     2668.84     2690.61     20.03 o 
  -2  10   1     1652.84     1718.27     15.33 o 
  -1  10   1     1493.23     1508.61     17.35 o 
   0  10   1     1106.58     1106.46     16.75 o 
   1  10   1     6603.68     7788.84     37.75 o 
   2  10   1     1748.26     1814.44     20.08 o 
   3  10   1    19860.21    20839.27     54.40 o 
   4  10   1       11.60       16.53      8.28 o 
   5  10   1     1010.55      903.38     19.97 o 
   6  10   1      278.32      336.72     18.37 o 
   7  10   1       86.12       57.65     18.54 o 
   8  10   1     1121.34     1170.41     24.02 o 
   9  10   1     1270.09     1320.23     29.55 o 
  10  10   1     3477.76     3787.73     41.35 o 
  11  10   1        0.16        0.00      9.42 o 
  12  10   1       80.01       61.89     25.90 o 
  13  10   1       71.08       28.17     13.61 o 
  14  10   1      396.91      451.44     34.37 o 
  15  10   1       72.14       66.77     40.93 o 
  16  10   1      622.05      732.37     74.41 o 
 -16  11   1      334.75      354.66     58.24 o 
 -15  11   1        5.55        0.00     16.30 o 
 -14  11   1      725.30      672.26     38.74 o 
 -13  11   1      200.07      174.21     30.45 o 
 -12  11   1       15.84       21.60     27.85 o 
 -11  11   1      509.81      439.18     35.14 o 
 -10  11   1       20.77        0.00     14.46 o 
  -9  11   1      793.56      785.74     25.22 o 
  -8  11   1      168.58      130.13     19.01 o 
  -7  11   1      524.40      489.11     18.32 o 
  -6  11   1      110.28       50.81     16.68 o 
  -5  11   1       68.28       36.48     16.44 o 
  -4  11   1       47.76       16.04     11.99 o 
  -3  11   1     1062.33     1163.73     18.04 o 
  -2  11   1      109.01       84.41     12.81 o 
  -1  11   1     3192.47     3293.97     29.39 o 
   0  11   1       87.91       94.30     12.98 o 
   1  11   1     1037.79     1506.53     19.88 o 
   2  11   1     3327.91     3576.60     27.46 o 
   3  11   1       63.37       74.95     13.58 o 
   4  11   1      107.40      113.41     13.41 o 
   5  11   1      197.16      174.03     17.14 o 
   6  11   1      760.94      746.94     20.52 o 
   7  11   1     1312.15     1353.57     25.37 o 
   8  11   1      119.71       96.25     20.25 o 
   9  11   1        2.34        0.00     15.15 o 
  10  11   1     2214.22     2261.89     39.96 o 
  11  11   1     2079.79     2273.22     34.29 o 
  12  11   1       11.60        0.00     13.96 o 
  13  11   1        0.88        0.00     13.56 o 
  14  11   1     1127.77     1270.13     37.23 o 
  15  11   1       31.64        0.65      7.90 o 
  16  11   1        0.72        0.00     24.04 o 
 -16  12   1       71.75        3.66     15.31 o 
 -15  12   1       50.59        0.00     39.32 o 
 -14  12   1        3.87        0.00     31.40 o 
 -13  12   1       35.14        7.36     20.79 o 
 -12  12   1      157.79      121.94     33.82 o 
 -11  12   1       46.43        0.00     17.76 o 
 -10  12   1       66.07        0.00     19.21 o 
  -9  12   1      113.66       69.42     21.55 o 
  -8  12   1      441.61      453.32     23.15 o 
  -7  12   1      736.98      724.27     24.37 o 
  -6  12   1      478.54      438.43     21.69 o 
  -5  12   1      447.22      498.64     20.61 o 
  -4  12   1     5810.86     6152.04     47.81 o 
  -3  12   1     2913.54     2893.13     25.97 o 
  -2  12   1      515.17      549.16     15.28 o 
  -1  12   1     2345.17     2850.28     26.00 o 
   0  12   1      213.44      215.18     15.28 o 
   1  12   1      956.02     1111.39     19.26 o 
   2  12   1      847.53      838.56     17.71 o 
   3  12   1      803.36     1005.69     17.10 o 
   4  12   1     1635.91     1744.29     26.01 o 
   5  12   1       53.03        2.27      7.22 o 
   6  12   1     1124.49     1114.76     23.57 o 
   7  12   1      712.75      817.56     24.24 o 
   8  12   1     1049.29     1008.79     25.32 o 
   9  12   1        0.08        0.00     11.38 o 
  10  12   1     2070.83     2116.04     39.61 o 
  11  12   1      419.64      433.93     27.91 o 
  12  12   1      160.36      109.74     34.06 o 
  13  12   1        8.09       10.31     29.68 o 
  14  12   1       39.75       33.80     19.88 o 
  15  12   1       50.56       48.40     49.20 o 
 -15  13   1       34.75       50.42     48.73 o 
 -14  13   1       33.49        0.00     19.99 o 
 -13  13   1        0.74        0.00     19.48 o 
 -12  13   1       52.16        0.00     22.20 o 
 -11  13   1     1158.34     1308.45     37.16 o 
 -10  13   1      732.78      585.20     28.72 o 
  -9  13   1      323.71      292.89     27.06 o 
  -8  13   1     1841.07     1871.64     31.42 o 
  -7  13   1       64.05        9.48     18.47 o 
  -6  13   1      109.90       79.89     21.06 o 
  -5  13   1       10.09        0.00      9.97 o 
  -4  13   1     3144.46     3089.28     37.39 o 
  -3  13   1      245.19      277.72     17.27 o 
  -2  13   1       31.38        3.98     11.69 o 
  -1  13   1       81.45      118.34     15.04 o 
   0  13   1      461.56      404.93     17.78 o 
   1  13   1     1078.07     1164.74     20.26 o 
   2  13   1      182.31      164.01     18.47 o 
   3  13   1        4.01        0.00      9.83 o 
   4  13   1      723.60      737.68     21.88 o 
   5  13   1      145.99      138.69     18.39 o 
   6  13   1      442.83      430.73     22.81 o 
   7  13   1     2729.17     2765.82     35.52 o 
   8  13   1        6.00        0.00     12.18 o 
   9  13   1     1406.41     1480.49     35.69 o 
  10  13   1      383.43      340.00     34.87 o 
  11  13   1       20.23        0.00      9.15 o 
  12  13   1       29.44        0.00      5.23 o 
  13  13   1        0.11        0.00     15.66 o 
  14  13   1        6.43        0.00     17.19 o 
  15  13   1      134.41      162.56     41.48 o 
 -15  14   1        8.95        0.00     13.92 o 
 -14  14   1      721.23      772.33     53.32 o 
 -13  14   1       50.58        0.00     15.50 o 
 -12  14   1       14.57        0.00     14.81 o 
 -11  14   1       43.78        8.11     25.93 o 
 -10  14   1        2.66        0.00     13.87 o 
  -9  14   1      143.15      115.51     28.23 o 
  -8  14   1       41.50       18.06     11.91 o 
  -7  14   1     1560.53     1577.42     30.19 o 
  -6  14   1      115.62      131.37     21.89 o 
  -5  14   1     2633.84     2699.07     34.89 o 
  -4  14   1       69.75       67.97     22.78 o 
  -3  14   1       65.49       50.27     19.49 o 
  -2  14   1        7.20        6.52     11.49 o 
  -1  14   1        5.16        0.00     11.71 o 
   0  14   1       11.55        3.67      3.67 o 
   1  14   1      860.59      900.14     20.38 o 
   2  14   1       71.85       57.37     18.98 o 
   3  14   1       80.70       63.27     21.36 o 
   4  14   1      161.99      154.05     19.30 o 
   5  14   1       72.41       37.25     17.84 o 
   6  14   1      426.13      431.24     25.17 o 
   7  14   1      243.06      254.83     24.10 o 
   8  14   1      669.88      622.10     27.62 o 
   9  14   1     2254.11     2448.72     42.65 o 
  10  14   1      162.94      163.01     30.44 o 
  11  14   1       30.62        0.06     10.74 o 
  12  14   1       84.66       77.16     36.19 o 
  13  14   1      394.89      418.49     44.10 o 
  14  14   1        0.04        0.00     10.38 o 
 -14  15   1       60.24        0.00     41.20 o 
 -13  15   1      109.95       95.71     45.54 o 
 -12  15   1      302.46      323.74     43.28 o 
 -11  15   1       47.16        0.00     25.50 o 
 -10  15   1       48.42        0.00     17.32 o 
  -9  15   1      234.10      256.91     29.81 o 
  -8  15   1      457.88      401.24     28.71 o 
  -7  15   1     1064.80     1091.37     29.74 o 
  -6  15   1     1523.18     1611.81     31.17 o 
  -5  15   1       46.88       85.23     23.25 o 
  -4  15   1      532.02      516.23     28.50 o 
  -3  15   1     1393.76     1593.25     31.67 o 
  -2  15   1     1031.75     1049.65     24.33 o 
  -1  15   1      310.74      360.38     21.40 o 
   0  15   1      357.97      284.14     21.06 o 
   1  15   1      817.02      941.34     22.17 o 
   2  15   1      300.12      299.67     21.53 o 
   3  15   1     1033.21     1059.38     29.02 o 
   4  15   1      924.34      972.80     26.26 o 
   5  15   1     3215.96     3408.36     39.67 o 
   6  15   1      212.78      190.93     23.35 o 
   7  15   1        8.42        0.00      8.23 o 
   8  15   1       57.10        6.45      7.45 o 
   9  15   1       53.24        5.81     11.59 o 
  10  15   1        4.80        0.00     14.40 o 
  11  15   1      283.26      283.01     32.69 o 
  12  15   1      934.17      993.39     38.01 o 
  13  15   1        1.04        0.00     19.34 o 
  14  15   1     1251.46     1542.72     50.45 o 
 -13  16   1       34.77       12.27     51.02 o 
 -12  16   1       16.79        0.00     12.99 o 
 -11  16   1        0.54        0.00     27.44 o 
 -10  16   1      544.82      486.54     34.77 o 
  -9  16   1      261.12      201.16     30.69 o 
  -8  16   1       69.11       11.05     23.77 o 
  -7  16   1     1221.49     1264.31     32.27 o 
  -6  16   1        6.88        0.00     10.89 o 
  -5  16   1     1653.29     1727.99     32.72 o 
  -4  16   1     1069.49     1109.91     31.82 o 
  -3  16   1     3723.69     3847.69     50.85 o 
  -2  16   1      100.81      101.06     27.06 o 
  -1  16   1     1137.58     1063.81     26.63 o 
   0  16   1       17.04        0.00     13.25 o 
   1  16   1      965.97     1010.39     24.26 o 
   2  16   1     1083.08     1057.25     29.77 o 
   3  16   1     1868.98     1785.61     38.74 o 
   4  16   1      204.64      187.94     23.39 o 
   5  16   1     3123.60     3219.84     39.51 o 
   6  16   1     2239.23     2222.55     35.36 o 
   7  16   1      845.40      736.50     30.01 o 
   8  16   1     1106.01     1032.83     37.67 o 
   9  16   1      244.45      132.19     34.02 o 
  10  16   1       58.56        1.11     10.57 o 
  11  16   1      246.96      191.02     36.06 o 
  12  16   1        3.50        0.00     15.40 o 
  13  16   1      161.44      195.17     41.70 o 
 -13  17   1       26.98        0.00     15.02 o 
 -12  17   1      911.05     1101.56     51.85 o 
 -11  17   1      406.47      359.27     39.61 o 
 -10  17   1       82.67        0.00     21.47 o 
  -9  17   1      134.04       18.64     25.36 o 
  -8  17   1       58.60       29.67     19.62 o 
  -7  17   1       26.66       10.28     20.57 o 
  -6  17   1      308.95      272.00     29.68 o 
  -5  17   1      398.82      454.40     27.55 o 
  -4  17   1      554.85      489.88     31.19 o 
  -3  17   1     3890.54     4279.95     55.52 o 
  -2  17   1      246.09      267.68     31.85 o 
  -1  17   1      726.66      790.85     27.86 o 
   0  17   1      328.78      305.46     26.36 o 
   1  17   1       22.67        1.45     10.88 o 
   2  17   1     1479.84     1557.53     35.20 o 
   3  17   1      493.74      552.74     31.81 o 
   4  17   1       65.76       56.03     24.17 o 
   5  17   1       31.47       24.55     18.86 o 
   6  17   1      674.23      653.25     31.08 o 
   7  17   1     2001.48     2288.23     38.48 o 
   8  17   1      461.96      420.25     33.50 o 
   9  17   1      365.03      397.90     38.01 o 
  10  17   1      129.16       74.14     40.31 o 
  11  17   1       47.01        0.00     24.06 o 
  12  17   1       61.44       61.41     44.90 o 
 -12  18   1        0.61        0.00     19.51 o 
 -11  18   1        4.54        0.00     39.32 o 
 -10  18   1        4.98        0.00     24.93 o 
  -9  18   1      149.56      157.27     32.75 o 
  -8  18   1      230.05      266.89     33.11 o 
  -7  18   1     1263.33     1352.83     35.96 o 
  -6  18   1      533.74      633.76     31.36 o 
  -5  18   1      536.67      496.61     29.44 o 
  -4  18   1       14.04        0.00     27.08 o 
  -3  18   1     1301.15     1451.98     40.88 o 
  -2  18   1      527.95      539.81     36.86 o 
  -1  18   1      268.95      399.88     38.54 o 
   0  18   1      415.42      441.03     30.04 o 
   1  18   1        6.96        0.00     18.73 o 
   2  18   1     1189.57     1324.68     35.71 o 
   3  18   1       99.94      137.32     28.00 o 
   4  18   1      762.59      714.47     29.72 o 
   5  18   1      217.12      184.42     27.71 o 
   6  18   1      497.87      418.53     31.98 o 
   7  18   1      256.91      221.53     32.64 o 
   8  18   1       35.69        0.00     13.21 o 
   9  18   1      235.71      184.44     38.70 o 
  10  18   1      167.03      178.21     39.29 o 
  11  18   1      309.77      317.80     43.41 o 
 -11  19   1       10.86        0.00     41.07 o 
 -10  19   1      189.65      178.07     48.09 o 
  -9  19   1      118.31      122.87     35.10 o 
  -8  19   1        0.93        0.00     10.54 o 
  -7  19   1       23.00       59.03     31.06 o 
  -6  19   1       21.21        1.42     11.04 o 
  -5  19   1      608.76      605.80     38.53 o 
  -4  19   1      726.43      768.87     40.65 o 
  -3  19   1       21.92       12.71     22.32 o 
  -2  19   1      306.12      374.63     39.01 o 
  -1  19   1     2546.92     2909.25     51.16 o 
   0  19   1       66.65      132.39     32.92 o 
   1  19   1       40.76       23.63     21.35 o 
   2  19   1     1301.46     1307.52     37.09 o 
   3  19   1       64.29       26.16     29.29 o 
   4  19   1       46.37        0.00     23.90 o 
   5  19   1      214.19      171.60     30.13 o 
   6  19   1       54.39       44.64     28.76 o 
   7  19   1        2.25        0.00     22.38 o 
   8  19   1        2.58        0.00     13.58 o 
   9  19   1      180.21      200.78     38.55 o 
  10  19   1      145.05      102.77     26.73 o 
 -10  20   1        0.88        0.00     31.62 o 
  -9  20   1       25.46       20.86     19.97 o 
  -8  20   1       46.17        3.33     19.13 o 
  -7  20   1     3141.62     3675.59     54.82 o 
  -6  20   1       22.96        0.00     11.04 o 
  -5  20   1     1978.84     2196.65     45.04 o 
  -4  20   1       32.60        0.00     21.05 o 
  -3  20   1       10.21        3.23     38.88 o 
  -2  20   1      672.20      808.57     41.03 o 
  -1  20   1     1846.87     2057.55     48.83 o 
   0  20   1     2103.02     2257.82     70.26 o 
   1  20   1     1033.42     1174.40     44.59 o 
   2  20   1       12.89        4.59     18.03 o 
   3  20   1      278.63      251.66     34.40 o 
   4  20   1        2.30        0.00     15.59 o 
   5  20   1      167.34      111.01     31.84 o 
   6  20   1       73.53       31.04     19.86 o 
   7  20   1       14.42        0.00     20.96 o 
   8  20   1      270.59      297.81     44.79 o 
   9  20   1       14.92        0.00     30.91 o 
  -9  21   1      119.08       71.04     42.31 o 
  -8  21   1       90.16       29.27     40.58 o 
  -7  21   1      241.67      305.79     43.93 o 
  -6  21   1        7.48        0.00     13.64 o 
  -5  21   1       84.52       75.30     35.75 o 
  -4  21   1        5.34        0.00     11.68 o 
  -3  21   1     1105.27     1286.90     46.73 o 
  -2  21   1      614.12      599.60     41.53 o 
  -1  21   1     1829.95     2147.15     49.64 o 
   0  21   1        7.80       66.78     45.99 o 
   1  21   1     1076.52     1234.18     43.06 o 
   2  21   1       43.14       65.43     37.38 o 
   3  21   1      612.83      651.62     35.33 o 
   4  21   1       16.19        0.00     19.41 o 
   5  21   1     1212.10     1371.69     41.23 o 
   6  21   1       14.69        0.00     14.70 o 
   7  21   1        1.52        0.00     14.65 o 
   8  21   1      148.20      123.63     46.00 o 
  -7  22   1        8.05        0.00     43.08 o 
  -6  22   1        0.27        0.00     30.24 o 
  -5  22   1      311.49      330.26     43.10 o 
  -4  22   1       55.68       71.93     39.69 o 
  -3  22   1        1.70        0.00     30.34 o 
  -2  22   1        0.12        0.00     37.02 o 
  -1  22   1      944.65     1100.44     63.39 o 
   0  22   1      590.76      605.15     64.95 o 
   1  22   1       38.97       21.84     51.79 o 
   2  22   1      632.37      632.33     51.74 o 
   3  22   1      978.85     1156.47     44.33 o 
   4  22   1       11.27        0.00     18.33 o 
   5  22   1      303.47      332.56     41.27 o 
   6  22   1      185.31      201.27     40.92 o 
   7  22   1      276.07      276.28     46.46 o 
  -5  23   1        0.38        0.00     19.29 o 
  -4  23   1      510.05      554.18     46.72 o 
  -3  23   1       16.39        0.00     15.63 o 
  -2  23   1      357.74      337.70     48.60 o 
  -1  23   1      152.58      228.24     52.32 o 
   0  23   1      310.54      308.11     64.36 o 
   1  23   1      118.37      103.62     60.10 o 
   2  23   1       66.03       36.22     49.77 o 
   3  23   1        0.27        0.00     34.40 o 
   4  23   1       51.06        0.00     34.64 o 
   5  23   1       78.95       91.84     48.62 o 
  -1  24   1      408.82      420.05     66.71 o 
   0  24   1      226.04      200.03     65.69 o 
   1  24   1       16.41       50.47     62.12 o 
 -18   0   2      170.03       72.07     79.71 o 
 -17   0   2      197.69      129.76     72.43 o 
 -16   0   2      496.69      480.08     79.53 o 
 -15   0   2     8366.67     8927.75    154.51 o 
 -14   0   2      306.58      409.29     68.79 o 
 -13   0   2     6034.79     5967.18    114.83 o 
 -12   0   2      789.20      800.74     51.14 o 
 -11   0   2      155.06      204.05     32.38 o 
 -10   0   2     1799.50     1772.93     45.13 o 
  -9   0   2      931.79     1178.53     17.60 o 
  -8   0   2     8266.68     8485.86     36.74 o 
  -7   0   2      455.99      387.40     11.30 o 
  -6   0   2      847.79      999.40     15.43 o 
  -5   0   2     2256.43     2196.46     19.24 o 
  -4   0   2     5504.02     5995.60     27.13 o 
  -3   0   2      112.83       93.90      7.22 o 
  -2   0   2    24792.42    24070.54    207.70 o 
  -1   0   2      249.04      122.31     10.74 o 
   1   0   2      137.67      169.95      9.27 o 
   2   0   2    16146.15    15873.38     53.86 o 
   3   0   2      105.19       97.79      8.70 o 
   4   0   2    12066.46    13211.64     40.13 o 
   5   0   2     5931.47     6497.65     30.87 o 
   6   0   2    11405.31    12096.08     44.09 o 
   7   0   2     2825.01     2829.08     24.39 o 
   8   0   2    10374.08    10629.75     46.55 o 
   9   0   2     3155.18     3438.73     33.97 o 
  10   0   2     1395.37     1408.78     22.57 o 
  11   0   2     1922.26     1746.71     69.52 o 
  12   0   2     1398.54     1658.63     72.61 o 
  13   0   2     9026.97     9609.84    154.69 o 
  14   0   2       99.14      252.05     62.60 o 
  15   0   2      872.38      977.82     71.16 o 
  16   0   2       17.11       30.94     68.79 o 
  17   0   2       36.27       64.79     83.53 o 
 -18   1   2      277.11      339.06     62.21 o 
 -17   1   2      262.57      263.50     57.92 o 
 -16   1   2        7.72        0.00      6.24 o 
 -15   1   2      848.38      809.52     51.11 o 
 -14   1   2      993.61     1030.88     49.96 o 
 -13   1   2       54.61       47.27     36.68 o 
 -12   1   2      289.87      219.24     32.69 o 
 -11   1   2      124.99       90.88     22.61 o 
 -10   1   2      153.66      101.76     15.36 o 
  -9   1   2      616.61      582.17     12.00 o 
  -8   1   2     4301.26     4524.73     19.32 o 
  -7   1   2     2467.83     2486.41     15.42 o 
  -6   1   2      700.74      575.55      8.45 o 
  -5   1   2      198.04      191.87      6.58 o 
  -4   1   2    33715.76    33937.39     43.01 o 
  -3   1   2     3660.80     3316.50     29.99 o 
  -2   1   2    80152.75    79965.91    329.05 o 
  -1   1   2      671.43      448.89     25.21 o 
   0   1   2     3028.32     1819.33     26.57 o 
   1   1   2     5538.40     4858.94     32.79 o 
   2   1   2     6677.47     7521.12     19.57 o 
   3   1   2        0.39        6.15      4.88 o 
   4   1   2     7424.64     7977.06     22.41 o 
   5   1   2      702.07      744.42      9.52 o 
   6   1   2     2011.51     2234.60     14.77 o 
   7   1   2     2142.43     2295.61     15.92 o 
   8   1   2      108.90       91.61     10.62 o 
   9   1   2      119.46       76.23     10.86 o 
  10   1   2     2383.70     2505.74     24.39 o 
  11   1   2     1151.50     1210.31     43.10 o 
  12   1   2      332.23      309.91     40.60 o 
  13   1   2      509.59      449.30     41.39 o 
  14   1   2      647.09      606.63     49.34 o 
  15   1   2       28.20        0.00     38.03 o 
  16   1   2      114.89       89.03     53.70 o 
  17   1   2      423.20      489.29     67.28 o 
 -18   2   2       88.09      105.66     52.74 o 
 -17   2   2       85.45      126.65     50.17 o 
 -16   2   2        2.56        0.00     29.07 o 
 -15   2   2      298.31      229.31     48.24 o 
 -14   2   2      317.64      344.00     39.78 o 
 -13   2   2      114.48      107.62     32.71 o 
 -12   2   2        6.38        8.18     27.72 o 
 -11   2   2       12.49        0.00      9.62 o 
 -10   2   2      991.47     1024.47     18.86 o 
  -9   2   2      649.31      697.96     14.97 o 
  -8   2   2      327.16      417.14     10.04 o 
  -7   2   2        2.85        0.00      5.25 o 
  -6   2   2     1208.41     1319.55     10.60 o 
  -5   2   2      230.04      193.66      8.69 o 
  -4   2   2     2389.73     2556.11     14.93 o 
  -3   2   2      102.94       74.62      7.68 o 
  -2   2   2     1637.49     1509.49     14.40 o 
  -1   2   2     1773.50     1690.46     27.26 o 
   0   2   2      187.27      205.94      7.50 o 
   1   2   2      193.03      227.99      7.07 o 
   2   2   2    24537.68    25279.99     42.62 o 
   3   2   2       38.85       43.91      7.07 o 
   4   2   2     2448.16     2505.25     12.38 o 
   5   2   2        1.74        0.00      2.71 o 
   6   2   2      117.71       89.80      8.96 o 
   7   2   2     1643.71     1636.16     14.14 o 
   8   2   2     1743.99     1799.45     15.52 o 
   9   2   2     1810.14     2210.53     20.24 o 
  10   2   2     2266.86     2407.59     27.17 o 
  11   2   2       75.49       66.48     19.31 o 
  12   2   2        8.05        0.00     21.03 o 
  13   2   2       69.84       46.62     41.43 o 
  14   2   2      117.85      104.05     39.80 o 
  15   2   2       34.75       12.57     45.45 o 
  16   2   2        2.10        0.00      7.01 o 
  17   2   2        0.01        0.00     72.63 o 
 -18   3   2      205.18      244.10     58.74 o 
 -17   3   2      168.80      152.90     48.58 o 
 -16   3   2       27.13       51.89     50.99 o 
 -15   3   2     2636.82     2602.59     65.02 o 
 -14   3   2      423.24      420.38     39.99 o 
 -13   3   2     1664.05     1781.31     51.06 o 
 -12   3   2      129.23      127.92     27.60 o 
 -11   3   2      588.88      617.83     23.26 o 
 -10   3   2      189.39      195.63     17.44 o 
  -9   3   2      999.42     1029.64     17.11 o 
  -8   3   2      297.49      364.32     12.95 o 
  -7   3   2     3508.13     3547.82     45.67 o 
  -6   3   2      619.64      671.53     11.20 o 
  -5   3   2        1.84        0.00      4.45 o 
  -4   3   2      435.80      584.02      9.45 o 
  -3   3   2      348.54      303.07      8.27 o 
  -2   3   2    14260.62    13437.90     57.69 o 
  -1   3   2      308.45      310.51      6.88 o 
   0   3   2     3571.11     3844.65     19.73 o 
   1   3   2        5.94       13.09      4.71 o 
   2   3   2     5914.95     6409.76     19.98 o 
   3   3   2        2.13       13.99      6.54 o 
   4   3   2    21116.45    22019.03     65.50 o 
   5   3   2      397.89      351.43      7.31 o 
   6   3   2        0.00        1.56      1.85 o 
   7   3   2     5067.76     5279.69     24.46 o 
   8   3   2      545.23      540.43     11.96 o 
   9   3   2       65.45       41.43     11.62 o 
  10   3   2      393.71      438.09     20.33 o 
  11   3   2      300.09      259.30     21.18 o 
  12   3   2      626.51      634.95     31.60 o 
  13   3   2     1802.77     1811.56     59.24 o 
  14   3   2      132.74      113.00     37.95 o 
  15   3   2     1479.96     1367.73     56.75 o 
  16   3   2        3.66        4.12     33.95 o 
  17   3   2      442.71      517.22     68.91 o 
 -18   4   2       41.47       44.79     62.42 o 
 -17   4   2      141.57      223.96     51.07 o 
 -16   4   2        0.48        0.00     23.13 o 
 -15   4   2      960.86      994.41     49.55 o 
 -14   4   2      979.97     1024.36     48.09 o 
 -13   4   2     3083.45     3088.97     73.16 o 
 -12   4   2      652.41      701.04     28.77 o 
 -11   4   2     1716.38     1878.19     29.80 o 
 -10   4   2     2045.68     1983.24     25.12 o 
  -9   4   2        5.90        5.70     12.80 o 
  -8   4   2     3522.09     3700.92     26.74 o 
  -7   4   2     4923.69     5160.84     27.12 o 
  -6   4   2      838.21      863.30     12.83 o 
  -5   4   2      485.57      455.12      9.94 o 
  -4   4   2     1433.90     1497.33     13.23 o 
  -3   4   2      302.83      313.84      8.92 o 
  -2   4   2     9913.36    10647.20     26.37 o 
  -1   4   2      158.91      134.09      6.67 o 
   0   4   2    95422.77    99239.44    160.14 o 
   1   4   2     2297.18     2261.68     12.24 o 
   2   4   2     4427.71     4621.15     15.91 o 
   3   4   2     1397.43     1303.67      9.96 o 
   4   4   2      105.38       95.10      6.66 o 
   5   4   2     3949.96     4218.47     17.67 o 
   6   4   2     1649.33     1645.47     12.18 o 
   7   4   2     6933.23     7349.37     28.56 o 
   8   4   2      446.27      433.06     14.78 o 
   9   4   2      512.68      447.91     16.94 o 
  10   4   2      207.98      203.97     20.02 o 
  11   4   2      601.47      549.71     23.82 o 
  12   4   2       10.13        0.00     16.77 o 
  13   4   2       75.89       96.67     38.28 o 
  14   4   2        2.57        0.00     31.43 o 
  15   4   2       16.39        0.00     51.02 o 
  16   4   2       66.24       55.93     53.92 o 
  17   4   2      122.35       99.63     55.56 o 
 -18   5   2       55.12       74.48     59.30 o 
 -17   5   2      375.21      401.99     57.91 o 
 -16   5   2      116.44      114.04     49.23 o 
 -15   5   2      371.48      311.38     49.73 o 
 -14   5   2      522.63      459.94     40.29 o 
 -13   5   2     1370.81     1261.11     49.08 o 
 -12   5   2     1137.26     1194.24     29.29 o 
 -11   5   2       10.72        0.00      8.57 o 
 -10   5   2       41.25       42.41     16.23 o 
  -9   5   2     1089.57     1173.15     20.69 o 
  -8   5   2      451.61      454.92     13.37 o 
  -7   5   2      137.04      139.17     11.82 o 
  -6   5   2      883.10      868.23     13.27 o 
  -5   5   2     1696.73     1523.81     14.97 o 
  -4   5   2     2648.79     2589.06     17.04 o 
  -3   5   2      239.63      248.76      6.66 o 
  -2   5   2     6952.95     7022.82     32.28 o 
  -1   5   2      410.11      378.33      7.39 o 
   0   5   2     3726.43     3958.59     16.29 o 
   1   5   2      969.62      992.82      9.99 o 
   2   5   2    13081.19    13845.18     30.01 o 
   3   5   2        6.31        0.00      2.44 o 
   4   5   2     1020.74     1165.01     10.59 o 
   5   5   2      203.27      237.32      8.13 o 
   6   5   2     1900.58     1866.14     13.90 o 
   7   5   2     4312.14     4313.21     19.57 o 
   8   5   2       47.52       22.40     10.68 o 
   9   5   2       79.55       95.07     15.92 o 
  10   5   2     3684.35     3853.06     36.06 o 
  11   5   2     2166.74     2185.93     31.15 o 
  12   5   2      271.03      212.91     25.32 o 
  13   5   2      621.93      548.76     40.55 o 
  14   5   2      508.90      592.53     53.79 o 
  15   5   2      375.72      356.65     56.88 o 
  16   5   2       27.49       36.33     58.28 o 
  17   5   2      493.49      477.16     72.30 o 
 -18   6   2       70.80      106.50     58.14 o 
 -17   6   2       65.30       75.53     59.55 o 
 -16   6   2      184.17      220.02     48.76 o 
 -15   6   2       16.43        0.27     11.83 o 
 -14   6   2       37.87        9.94     18.74 o 
 -13   6   2      364.20      269.40     35.39 o 
 -12   6   2        0.61        0.00     15.34 o 
 -11   6   2      413.95      462.65     22.71 o 
 -10   6   2     1315.05     1264.01     23.53 o 
  -9   6   2       38.67       15.08     10.83 o 
  -8   6   2     1262.01     1248.51     18.57 o 
  -7   6   2     5632.65     5712.67     30.32 o 
  -6   6   2    11321.43    12780.99     41.63 o 
  -5   6   2     1034.67     1035.54     13.82 o 
  -4   6   2     6069.29     7087.60     34.54 o 
  -3   6   2        0.01        0.00      3.54 o 
  -2   6   2     1648.56     1681.66     11.43 o 
  -1   6   2      326.32      286.76      7.45 o 
   0   6   2     5983.78     5769.28     20.30 o 
   1   6   2      126.21      109.18      8.11 o 
   2   6   2     2251.23     2201.28     14.17 o 
   3   6   2        0.11        0.00      3.56 o 
   4   6   2     1329.94     1498.93     12.84 o 
   5   6   2     4344.21     4128.23     17.79 o 
   6   6   2       44.61       58.63      9.42 o 
   7   6   2       37.02       18.16      8.11 o 
   8   6   2     5276.48     5522.48     30.84 o 
   9   6   2     1116.85     1062.90     19.75 o 
  10   6   2     5932.03     6116.73     45.45 o 
  11   6   2     1943.79     1871.40     30.63 o 
  12   6   2      684.14      724.39     27.72 o 
  13   6   2     1327.01     1467.38     35.65 o 
  14   6   2     1055.26     1003.88     56.86 o 
  15   6   2      661.22      761.41     63.31 o 
  16   6   2        5.52        5.04     19.70 o 
  17   6   2       45.71       17.01     35.71 o 
 -17   7   2     2002.69     2450.20    154.60 o 
 -16   7   2       36.85        0.00     41.13 o 
 -15   7   2      238.52      188.07     50.84 o 
 -14   7   2      201.00      129.54     43.91 o 
 -13   7   2      341.11      227.21     38.22 o 
 -12   7   2     1826.20     1788.75     33.37 o 
 -11   7   2     2103.09     2217.29     31.23 o 
 -10   7   2       34.17        1.49      8.07 o 
  -9   7   2     8152.18     8372.70     43.97 o 
  -8   7   2      199.82      165.59     15.27 o 
  -7   7   2     5245.54     5620.32     33.43 o 
  -6   7   2    15065.79    16424.90     52.58 o 
  -5   7   2     2183.60     2361.33     20.77 o 
  -4   7   2    34580.53    36172.16     98.86 o 
  -3   7   2     1942.38     1861.32     11.05 o 
  -2   7   2     1246.11     1238.95     10.90 o 
  -1   7   2      609.57      530.80      9.81 o 
   0   7   2     7262.65     7027.30     26.27 o 
   1   7   2      308.31      262.22      9.92 o 
   2   7   2     7480.36     7214.23     27.84 o 
   3   7   2      776.32      733.25     11.36 o 
   4   7   2     4293.13     4965.44     24.15 o 
   5   7   2      275.83      245.96     10.49 o 
   6   7   2     5453.96     5699.66     23.69 o 
   7   7   2     6489.08     6272.83     31.87 o 
   8   7   2      687.28      695.08     18.37 o 
   9   7   2       61.63       47.96     15.48 o 
  10   7   2      351.22      324.48     23.34 o 
  11   7   2     3161.57     3422.90     39.65 o 
  12   7   2      544.01      523.10     27.36 o 
  13   7   2      304.68      217.56     29.16 o 
  14   7   2      135.85       78.29     38.63 o 
  15   7   2      432.79      426.87     61.68 o 
  16   7   2       89.07      117.76     58.55 o 
 -17   8   2       20.35       20.09     52.82 o 
 -16   8   2        0.17        0.00     47.91 o 
 -15   8   2      724.30      752.73     57.24 o 
 -14   8   2      389.97      318.47     37.60 o 
 -13   8   2       32.70        0.00     13.39 o 
 -12   8   2     1628.65     1582.94     33.59 o 
 -11   8   2     1477.99     1503.54     25.75 o 
 -10   8   2       64.89       63.74     19.01 o 
  -9   8   2       13.16       12.71      8.98 o 
  -8   8   2     1744.60     1585.56     22.13 o 
  -7   8   2       16.75        0.00      3.66 o 
  -6   8   2      969.19     1010.88     18.63 o 
  -5   8   2      269.18      215.42      7.27 o 
  -4   8   2    16359.32    18341.16     43.84 o 
  -3   8   2      301.41      324.19      8.03 o 
  -2   8   2     1744.18     2148.66     16.10 o 
  -1   8   2       44.91       42.36      8.32 o 
   0   8   2     1234.51     1052.93     12.91 o 
   1   8   2     1716.99     1852.16     17.96 o 
   2   8   2     4920.23     5648.82     26.50 o 
   3   8   2      788.92      773.58     12.84 o 
   4   8   2       44.25        2.81      5.55 o 
   5   8   2     3918.33     3971.35     23.58 o 
   6   8   2      591.39      602.90     15.21 o 
   7   8   2      932.16      837.08     15.74 o 
   8   8   2     7500.78     7823.53     42.09 o 
   9   8   2        3.15        0.00      9.77 o 
  10   8   2     1541.20     1415.76     27.71 o 
  11   8   2      540.24      548.79     25.75 o 
  12   8   2     1157.50     1190.09     29.53 o 
  13   8   2     1495.97     1564.99     33.35 o 
  14   8   2        4.76        0.00     19.14 o 
  15   8   2      158.08      138.96     49.94 o 
  16   8   2        7.83       41.11     53.66 o 
 -17   9   2      391.70      435.29     57.35 o 
 -16   9   2       26.79       28.79     43.99 o 
 -15   9   2      446.76      427.48     61.05 o 
 -14   9   2      402.77      344.37     39.90 o 
 -13   9   2     1218.73     1249.51     36.18 o 
 -12   9   2     2184.15     2318.26     34.98 o 
 -11   9   2      605.72      732.72     27.96 o 
 -10   9   2       92.88       72.19     18.74 o 
  -9   9   2     1575.59     1685.77     24.86 o 
  -8   9   2       39.96       73.06     16.56 o 
  -7   9   2      216.90      180.25     16.76 o 
  -6   9   2     1587.44     1601.09     22.53 o 
  -5   9   2       88.78      111.49     13.03 o 
  -4   9   2     1889.80     1890.55     15.18 o 
  -3   9   2     2245.36     2314.14     18.01 o 
  -2   9   2     7795.36     9208.23     32.67 o 
  -1   9   2      848.38      863.65     12.76 o 
   0   9   2     4075.56     4495.87     23.78 o 
   1   9   2      309.16      290.55     10.64 o 
   2   9   2      350.21      343.08     11.46 o 
   3   9   2     1472.41     1591.29     20.15 o 
   4   9   2     2672.18     2595.23     20.62 o 
   5   9   2     1910.81     1986.28     18.84 o 
   6   9   2      446.63      532.96     17.32 o 
   7   9   2     2201.97     2100.61     23.19 o 
   8   9   2     1201.48     1270.57     23.91 o 
   9   9   2      866.36      886.05     21.13 o 
  10   9   2       36.31        0.00     11.56 o 
  11   9   2       80.53       69.46     22.37 o 
  12   9   2      204.33      167.60     28.13 o 
  13   9   2      846.84      905.98     31.00 o 
  14   9   2       22.46        0.00      9.05 o 
  15   9   2      116.98       69.89     45.08 o 
  16   9   2        1.75        0.00     33.51 o 
 -17  10   2       10.57        1.98     23.75 o 
 -16  10   2        1.23        0.00     14.61 o 
 -15  10   2        9.70        0.00     17.13 o 
 -14  10   2      956.42      943.56     44.85 o 
 -13  10   2     1431.42     1496.98     37.54 o 
 -12  10   2     1052.25     1053.98     29.79 o 
 -11  10   2      187.16      132.12     22.16 o 
 -10  10   2     1402.26     1543.20     26.31 o 
  -9  10   2       13.00        0.00     12.40 o 
  -8  10   2       17.32        0.00      6.63 o 
  -7  10   2       52.55       26.41      9.09 o 
  -6  10   2      225.31      223.92     17.18 o 
  -5  10   2     1689.23     1637.23     21.45 o 
  -4  10   2     2670.85     2625.82     16.89 o 
  -3  10   2      195.27      175.77     11.64 o 
  -2  10   2     5322.35     5845.86     27.84 o 
  -1  10   2     1653.01     1524.58     16.06 o 
   0  10   2      409.12      390.61     11.25 o 
   1  10   2      116.33      110.10     11.53 o 
   2  10   2       24.49        0.00      6.02 o 
   3  10   2      957.59     1027.03     15.65 o 
   4  10   2     2456.01     2567.18     21.50 o 
   5  10   2      354.42      352.27     16.68 o 
   6  10   2      170.94      151.46     16.45 o 
   7  10   2       36.10        6.68      7.17 o 
   8  10   2        0.03        0.00      9.62 o 
   9  10   2      654.37      748.95     24.31 o 
  10  10   2     2760.03     2912.32     35.56 o 
  11  10   2     1090.07     1108.93     28.89 o 
  12  10   2       46.96        5.23      8.18 o 
  13  10   2      520.94      584.67     35.48 o 
  14  10   2       66.51       45.60     30.96 o 
  15  10   2       58.71       36.25     39.39 o 
  16  10   2        5.73        0.00     34.79 o 
 -16  11   2      472.83      527.59     64.62 o 
 -15  11   2        3.12        0.00     17.51 o 
 -14  11   2        4.13        0.00     12.79 o 
 -13  11   2      747.97      813.97     39.82 o 
 -12  11   2      768.21      761.45     31.07 o 
 -11  11   2      462.89      403.98     33.95 o 
 -10  11   2     1931.13     1903.60     29.53 o 
  -9  11   2     1457.14     1463.03     25.64 o 
  -8  11   2      174.56      186.81     20.33 o 
  -7  11   2      957.76     1009.38     21.19 o 
  -6  11   2     6272.07     6858.33     40.75 o 
  -5  11   2       28.80       49.79     14.39 o 
  -4  11   2     8021.54     8765.73     35.86 o 
  -3  11   2       22.66        0.11      4.96 o 
  -2  11   2      576.60      634.44     15.69 o 
  -1  11   2       48.59       30.41     10.85 o 
   0  11   2     1303.37     1546.05     20.01 o 
   1  11   2      149.78      135.30     13.60 o 
   2  11   2    10889.23    12064.79     47.81 o 
   3  11   2     1154.38     1169.46     17.42 o 
   4  11   2     1002.38      905.38     16.36 o 
   5  11   2        0.09        0.00      5.34 o 
   6  11   2     1615.57     1685.27     28.62 o 
   7  11   2     1292.64     1223.23     24.15 o 
   8  11   2      413.00      402.53     22.33 o 
   9  11   2       77.13       87.87     22.56 o 
  10  11   2     5485.81     5942.75     47.79 o 
  11  11   2       70.99       11.25     15.98 o 
  12  11   2       82.83      110.81     30.36 o 
  13  11   2       70.29       53.71     32.61 o 
  14  11   2       24.19        0.00     28.37 o 
  15  11   2      199.30      206.98     40.91 o 
 -16  12   2      177.65      165.12     49.25 o 
 -15  12   2       29.42        0.00     14.65 o 
 -14  12   2      112.50      103.82     41.33 o 
 -13  12   2       52.61       51.69     33.53 o 
 -12  12   2      416.15      375.09     36.44 o 
 -11  12   2      878.24      944.91     30.67 o 
 -10  12   2      491.08      502.71     28.70 o 
  -9  12   2       63.86       34.20     14.55 o 
  -8  12   2       18.26        0.00     13.48 o 
  -7  12   2      386.11      347.67     22.41 o 
  -6  12   2     3104.67     3357.35     35.52 o 
  -5  12   2      798.16      785.57     21.61 o 
  -4  12   2     1531.31     1843.90     30.35 o 
  -3  12   2        7.41        0.00      5.52 o 
  -2  12   2     1980.59     2038.36     22.98 o 
  -1  12   2       67.06       26.40     14.52 o 
   0  12   2     5558.98     6155.71     36.53 o 
   1  12   2       56.61       29.97     15.33 o 
   2  12   2       69.44       97.47     15.42 o 
   3  12   2      135.51      116.32     14.38 o 
   4  12   2      704.49      688.29     19.83 o 
   5  12   2      846.28      810.26     21.19 o 
   6  12   2     1027.36     1044.64     23.92 o 
   7  12   2     1130.53     1139.40     25.90 o 
   8  12   2        7.45        0.00     11.04 o 
   9  12   2      105.99      119.91     24.07 o 
  10  12   2     6404.81     6958.77     52.58 o 
  11  12   2       55.59       86.55     28.36 o 
  12  12   2      134.64      147.98     31.65 o 
  13  12   2      264.90      251.09     36.36 o 
  14  12   2       78.68       55.44     35.52 o 
  15  12   2       14.27        0.00     17.44 o 
 -15  13   2      722.95      858.71     57.09 o 
 -14  13   2      714.05      752.80     44.53 o 
 -13  13   2      187.61      176.21     35.92 o 
 -12  13   2     1130.50     1255.51     39.38 o 
 -11  13   2     1222.29     1456.10     33.90 o 
 -10  13   2     1009.49      916.18     30.36 o 
  -9  13   2      439.96      425.75     28.12 o 
  -8  13   2     1673.62     1578.70     30.17 o 
  -7  13   2      121.22       48.15     17.41 o 
  -6  13   2      866.99      868.48     24.09 o 
  -5  13   2      775.00      826.29     23.45 o 
  -4  13   2       81.64       58.78     22.56 o 
  -3  13   2      966.88      989.84     18.98 o 
  -2  13   2     6820.36     7169.43     40.51 o 
  -1  13   2      149.11      174.45     15.96 o 
   0  13   2       70.08       81.93     15.31 o 
   1  13   2      179.20      157.78     16.77 o 
   2  13   2     2440.45     2185.20     25.37 o 
   3  13   2        2.22        0.00      3.07 o 
   4  13   2     2321.84     2465.22     31.08 o 
   5  13   2      116.74       67.79     17.36 o 
   6  13   2        5.64        0.00     13.68 o 
   7  13   2     1820.07     1884.66     31.15 o 
   8  13   2      249.69      169.13     23.89 o 
   9  13   2     1783.68     1822.56     31.94 o 
  10  13   2     3237.60     3492.82     41.48 o 
  11  13   2        6.76       45.14     28.57 o 
  12  13   2     1069.64     1082.92     42.01 o 
  13  13   2      179.17      130.48     38.46 o 
  14  13   2       21.90        0.06      5.44 o 
 -15  14   2      346.48      363.39     57.06 o 
 -14  14   2        0.17        0.00     29.47 o 
 -13  14   2      187.94      145.73     37.96 o 
 -12  14   2      399.99      326.05     37.16 o 
 -11  14   2      174.80      177.74     27.87 o 
 -10  14   2        0.47        0.00     13.57 o 
  -9  14   2      151.15       89.20     30.37 o 
  -8  14   2     2405.00     2360.31     38.60 o 
  -7  14   2      418.89      448.60     25.69 o 
  -6  14   2     5322.14     5618.92     47.67 o 
  -5  14   2      903.94      967.51     25.87 o 
  -4  14   2     1476.93     1513.47     35.25 o 
  -3  14   2      221.03      200.47     24.52 o 
  -2  14   2     5325.54     5536.70     37.87 o 
  -1  14   2     1675.58     1606.21     23.94 o 
   0  14   2     1734.59     1847.92     25.38 o 
   1  14   2       57.30       52.00     16.64 o 
   2  14   2     2269.75     2220.74     27.16 o 
   3  14   2       24.22        0.00     11.12 o 
   4  14   2     1764.95     1919.53     30.02 o 
   5  14   2       78.30       61.63     20.48 o 
   6  14   2       75.28       63.25     26.70 o 
   7  14   2       17.07        0.00     12.25 o 
   8  14   2      584.43      558.85     27.60 o 
   9  14   2       20.45        0.00      9.86 o 
  10  14   2       14.53        1.24      4.36 o 
  11  14   2      199.80      171.32     32.07 o 
  12  14   2        2.55        0.00     19.00 o 
  13  14   2     1038.02     1123.52     45.02 o 
  14  14   2      238.50      323.11     48.85 o 
 -14  15   2      398.00      434.58     48.88 o 
 -13  15   2       19.01        0.00     18.55 o 
 -12  15   2      216.69      197.90     38.15 o 
 -11  15   2        0.64        0.00     19.70 o 
 -10  15   2       91.23       31.01     16.46 o 
  -9  15   2       67.50       15.88     23.07 o 
  -8  15   2      125.99      122.17     26.02 o 
  -7  15   2      242.29      231.99     24.96 o 
  -6  15   2      135.69      108.04     24.89 o 
  -5  15   2     1802.72     1856.51     35.82 o 
  -4  15   2        0.15        0.00     20.73 o 
  -3  15   2       29.31        4.39      5.31 o 
  -2  15   2      671.94      726.08     21.44 o 
  -1  15   2       45.87       49.02     20.76 o 
   0  15   2     2543.56     3030.36     31.82 o 
   1  15   2      633.40      679.11     21.48 o 
   2  15   2        0.18        0.00     10.44 o 
   3  15   2        4.48        0.00      8.27 o 
   4  15   2     1372.46     1370.24     28.34 o 
   5  15   2      353.36      293.65     26.52 o 
   6  15   2       44.06       17.29     12.68 o 
   7  15   2      210.48      183.84     28.23 o 
   8  15   2      183.59      129.55     27.34 o 
   9  15   2      106.70       97.45     26.55 o 
  10  15   2       37.41        0.00     15.75 o 
  11  15   2       47.12       22.40     22.62 o 
  12  15   2       27.85        0.00     17.97 o 
  13  15   2        0.05        0.00     22.44 o 
 -14  16   2      106.15      124.86     51.73 o 
 -13  16   2      594.27      667.89     50.51 o 
 -12  16   2        1.31        0.00     31.86 o 
 -11  16   2      172.84      185.99     32.28 o 
 -10  16   2      308.98      324.76     34.23 o 
  -9  16   2      263.51      227.83     30.37 o 
  -8  16   2       59.66       19.06     21.66 o 
  -7  16   2      297.34      201.16     27.12 o 
  -6  16   2        0.86        0.00     19.24 o 
  -5  16   2      123.41      107.93     31.44 o 
  -4  16   2      996.95      992.51     35.72 o 
  -3  16   2       15.97        0.04     14.54 o 
  -2  16   2      234.57      187.96     25.99 o 
  -1  16   2     1225.43     1203.64     24.89 o 
   0  16   2     3566.90     3874.50     39.20 o 
   1  16   2      226.13      221.72     22.36 o 
   2  16   2      724.19      717.38     28.46 o 
   3  16   2      365.38      351.09     27.80 o 
   4  16   2      900.46      931.53     27.04 o 
   5  16   2        0.02        0.00     11.39 o 
   6  16   2      244.83      207.79     27.63 o 
   7  16   2     2192.51     2225.51     41.47 o 
   8  16   2       36.19        0.00      7.14 o 
   9  16   2      246.53      217.75     29.19 o 
  10  16   2       90.86       61.99     25.64 o 
  11  16   2       66.12       49.50     32.25 o 
  12  16   2      220.62      218.17     42.29 o 
  13  16   2        5.14        0.00     19.60 o 
 -13  17   2       65.76       42.93     39.88 o 
 -12  17   2      147.20      121.81     41.89 o 
 -11  17   2       43.12       21.82     32.95 o 
 -10  17   2      123.92      104.27     30.87 o 
  -9  17   2        0.76        0.00     30.17 o 
  -8  17   2      114.27      104.29     28.57 o 
  -7  17   2      169.68      179.71     31.77 o 
  -6  17   2       10.98        0.00     22.09 o 
  -5  17   2     1653.04     1870.69     38.04 o 
  -4  17   2     1174.53     1224.83     38.89 o 
  -3  17   2      108.21       47.43     16.99 o 
  -2  17   2      169.26      199.28     31.53 o 
  -1  17   2      331.48      279.93     26.48 o 
   0  17   2     5025.92     5917.24     45.56 o 
   1  17   2      147.08      127.63     23.85 o 
   2  17   2      404.28      412.99     30.27 o 
   3  17   2      387.28      398.80     28.39 o 
   4  17   2      488.02      461.09     28.57 o 
   5  17   2      243.47      181.13     26.20 o 
   6  17   2     1692.89     1810.90     34.62 o 
   7  17   2      212.38      206.12     31.90 o 
   8  17   2       27.51        0.00      7.15 o 
   9  17   2       17.68        0.00     10.62 o 
  10  17   2      695.70      834.07     39.27 o 
  11  17   2       36.47        8.62     17.62 o 
  12  17   2       64.02        0.00     33.53 o 
 -12  18   2      156.73      152.55     43.91 o 
 -11  18   2        3.18        0.00     21.49 o 
 -10  18   2      584.32      597.19     40.53 o 
  -9  18   2        0.12        0.00     12.51 o 
  -8  18   2      108.91      103.46     37.88 o 
  -7  18   2      714.17      718.23     38.57 o 
  -6  18   2      150.73      125.07     35.70 o 
  -5  18   2      402.36      408.59     32.19 o 
  -4  18   2      173.51      189.58     34.04 o 
  -3  18   2       15.25        0.00     17.34 o 
  -2  18   2      439.69      405.54     37.34 o 
  -1  18   2        7.36        0.00     10.65 o 
   0  18   2     4853.79     5197.74     44.41 o 
   1  18   2        0.13        0.00     10.93 o 
   2  18   2     1740.68     1806.35     37.03 o 
   3  18   2       92.31       76.13     25.45 o 
   4  18   2        2.54        0.00     17.21 o 
   5  18   2      242.24      208.13     28.20 o 
   6  18   2        0.17        0.00      7.65 o 
   7  18   2      530.60      589.98     35.07 o 
   8  18   2      109.35      107.32     34.01 o 
   9  18   2        1.42        0.00     17.81 o 
  10  18   2      124.07       66.53     32.09 o 
  11  18   2     1160.90     1300.19     46.50 o 
 -11  19   2        1.00        0.00     44.10 o 
 -10  19   2     1060.41     1054.77     48.93 o 
  -9  19   2      135.75      144.25     37.87 o 
  -8  19   2     1431.01     1431.69     43.28 o 
  -7  19   2      521.19      623.78     37.92 o 
  -6  19   2      324.58      251.03     35.93 o 
  -5  19   2        1.10        0.00     18.66 o 
  -4  19   2      301.18      295.01     39.06 o 
  -3  19   2       78.09       64.51     31.43 o 
  -2  19   2     1292.54     1330.59     43.29 o 
  -1  19   2       17.39        0.00     15.63 o 
   0  19   2      529.03      578.31     32.49 o 
   1  19   2      307.91      306.50     35.08 o 
   2  19   2        1.00        0.00     27.49 o 
   3  19   2       59.14       39.73     30.19 o 
   4  19   2      128.97      120.25     27.97 o 
   5  19   2        0.00        0.00     14.21 o 
   6  19   2       40.70        1.65     27.04 o 
   7  19   2       91.17      108.62     31.95 o 
   8  19   2      113.19       10.40     16.93 o 
   9  19   2      159.29      152.92     36.09 o 
  10  19   2        8.20        0.00     18.18 o 
 -10  20   2       77.37       77.68     44.17 o 
  -9  20   2       84.56       65.44     40.42 o 
  -8  20   2      521.37      545.83     48.05 o 
  -7  20   2      110.47       98.07     39.70 o 
  -6  20   2      453.20      362.91     40.24 o 
  -5  20   2      259.14      240.70     34.16 o 
  -4  20   2      373.73      369.65     42.05 o 
  -3  20   2      140.03      131.32     37.44 o 
  -2  20   2      488.78      691.15     44.41 o 
  -1  20   2      206.65      185.78     41.57 o 
   0  20   2      237.64      296.82     45.66 o 
   1  20   2      186.27      118.23     34.01 o 
   2  20   2        0.11       20.26     33.50 o 
   3  20   2      436.79      448.45     37.78 o 
   4  20   2        0.01        0.00     12.60 o 
   5  20   2      199.50      207.57     33.74 o 
   6  20   2      131.66      116.24     30.76 o 
   7  20   2       71.63        6.50     21.76 o 
   8  20   2       23.55        0.00     21.08 o 
   9  20   2       32.51        0.00     26.01 o 
  -9  21   2      259.44      199.47     45.33 o 
  -8  21   2       12.79       13.98     37.87 o 
  -7  21   2      631.07      757.48     44.14 o 
  -6  21   2        0.45        0.00     13.18 o 
  -5  21   2       55.10        0.00     21.73 o 
  -4  21   2       13.42        0.00     10.43 o 
  -3  21   2       75.17       13.07     19.40 o 
  -2  21   2      183.06      169.40     43.40 o 
  -1  21   2        0.14        0.00     32.53 o 
   0  21   2       13.79        0.00      5.73 o 
   1  21   2        6.53        1.15      8.15 o 
   2  21   2     1796.55     1973.87     43.98 o 
   3  21   2      127.85      100.58     39.27 o 
   4  21   2      113.50       82.84     38.77 o 
   5  21   2       14.25        0.00     30.71 o 
   6  21   2      650.41      690.81     43.91 o 
   7  21   2       10.34        0.00     18.32 o 
   8  21   2      231.35      217.70     41.65 o 
  -7  22   2       68.76       66.87     40.37 o 
  -6  22   2       18.01        0.00     27.69 o 
  -5  22   2        3.32        0.00     19.29 o 
  -4  22   2      207.95      164.50     42.17 o 
  -3  22   2        0.17        0.00     44.52 o 
  -2  22   2      822.11      843.49     54.86 o 
  -1  22   2      115.63      181.53     50.87 o 
   0  22   2        9.83        8.51     74.36 o 
   1  22   2      140.60      124.81     64.79 o 
   2  22   2      262.14      275.70     38.00 o 
   3  22   2        3.94        0.00     13.06 o 
   4  22   2      132.44      134.16     33.85 o 
   5  22   2        4.89        0.00     23.55 o 
   6  22   2      394.56      487.98     45.97 o 
  -5  23   2      160.95      187.19     43.46 o 
  -4  23   2      177.10      145.32     47.77 o 
  -3  23   2       27.91        2.57     28.08 o 
  -2  23   2       62.32       46.88     42.43 o 
  -1  23   2      300.81      356.20     66.84 o 
   0  23   2       38.32        0.00     21.81 o 
   1  23   2       49.20        4.56     29.30 o 
   2  23   2       65.13       48.73     50.67 o 
   3  23   2       40.20        7.51     10.73 o 
   4  23   2       62.49       10.33     23.73 o 
 -18   1   3        2.33        0.00     41.08 o 
 -17   1   3        0.39        0.00     12.83 o 
 -16   1   3      135.40      109.57     41.23 o 
 -15   1   3      519.32      460.12     59.78 o 
 -14   1   3        0.83        0.00     27.39 o 
 -13   1   3        0.96        0.00     10.17 o 
 -12   1   3      809.04      766.45     27.59 o 
 -11   1   3      143.53      113.64     19.47 o 
 -10   1   3      496.15      567.54     17.58 o 
  -9   1   3     7907.93     8057.67     29.67 o 
  -8   1   3      251.91      246.96     10.47 o 
  -7   1   3     7485.85     7800.67     28.16 o 
  -6   1   3      229.77      232.25      8.67 o 
  -5   1   3      186.06      169.40     10.37 o 
  -4   1   3     2871.09     2807.27     14.37 o 
  -3   1   3     5476.57     5605.83     19.99 o 
  -2   1   3        3.95        3.29      3.06 o 
  -1   1   3     5439.44     5822.28     23.69 o 
   0   1   3      553.66      578.75      8.93 o 
   1   1   3    30189.45    30329.04     59.41 o 
   2   1   3       52.03       46.73      6.28 o 
   3   1   3     9170.30     9454.19     24.95 o 
   4   1   3      749.73      746.72      9.65 o 
   5   1   3     3621.22     4009.49     20.41 o 
   6   1   3      603.78      573.37     10.64 o 
   7   1   3     1896.38     1907.00     15.95 o 
   8   1   3      969.09     1059.17     14.17 o 
   9   1   3      853.16      918.24     14.40 o 
  10   1   3        5.46        1.50      7.75 o 
  11   1   3      623.15      656.92     25.99 o 
  12   1   3     2173.97     2274.10     59.70 o 
  13   1   3       93.40       56.07     40.19 o 
  14   1   3      687.83      550.78     48.11 o 
  15   1   3        3.55        0.00     45.63 o 
  16   1   3       69.54       51.76     51.68 o 
  17   1   3        1.30        0.19      3.91 o 
 -18   2   3     1495.28     1775.08     66.33 o 
 -17   2   3      226.36      207.75     57.33 o 
 -16   2   3     1779.86     1665.29     58.81 o 
 -15   2   3      457.48      374.90     49.19 o 
 -14   2   3       18.43        0.00     21.90 o 
 -13   2   3      724.57      710.26     32.76 o 
 -12   2   3       21.48        0.00      8.50 o 
 -11   2   3       63.21       66.05     16.75 o 
 -10   2   3      222.91      171.50     16.01 o 
  -9   2   3      221.56      198.73     14.06 o 
  -8   2   3      796.91      823.47     11.16 o 
  -7   2   3      703.24      651.65     10.40 o 
  -6   2   3      233.32      241.19      8.32 o 
  -5   2   3     5478.10     5473.47     20.29 o 
  -4   2   3       45.19       49.27      5.55 o 
  -3   2   3    14305.54    13921.35     32.47 o 
  -2   2   3     3885.48     3824.06     21.54 o 
  -1   2   3   174918.83   175122.73    887.67 o 
   0   2   3    19864.22    18988.04     44.32 o 
   1   2   3    18172.80    19596.39     44.87 o 
   2   2   3     2634.79     2496.30     15.00 o 
   3   2   3     1011.89      958.90     11.46 o 
   4   2   3     6268.03     6251.36     25.39 o 
   5   2   3      582.67      579.28      8.57 o 
   6   2   3       29.48       10.55      3.58 o 
   7   2   3     1810.52     2034.56     17.56 o 
   8   2   3      329.35      322.73     13.23 o 
   9   2   3     1231.09     1322.44     16.89 o 
  10   2   3       25.23       36.90     14.88 o 
  11   2   3        0.18        0.00     10.42 o 
  12   2   3      234.33      135.92     42.54 o 
  13   2   3      113.97       87.46     39.81 o 
  14   2   3      564.61      567.31     53.34 o 
  15   2   3        0.59        0.00     17.38 o 
  16   2   3        5.55        0.00     26.27 o 
  17   2   3       17.93       14.88     63.17 o 
 -18   3   3       10.99        0.00     34.85 o 
 -17   3   3       32.75       47.19     68.47 o 
 -16   3   3      850.30      936.72     52.83 o 
 -15   3   3      126.81       95.08     50.85 o 
 -14   3   3       31.97        0.00     16.20 o 
 -13   3   3       60.18       35.48     34.85 o 
 -12   3   3       57.61       35.52     22.11 o 
 -11   3   3      126.07       83.40     18.63 o 
 -10   3   3      419.83      405.40     16.52 o 
  -9   3   3     1470.68     1154.47     17.68 o 
  -8   3   3     1862.87     2158.00     20.60 o 
  -7   3   3       37.99        1.94      5.10 o 
  -6   3   3       68.86       68.77      7.27 o 
  -5   3   3     7130.86     7754.37     22.32 o 
  -4   3   3      436.08      346.12      6.99 o 
  -3   3   3     6675.38     7168.53     23.43 o 
  -2   3   3     3454.64     3241.96     14.59 o 
  -1   3   3    81741.39    84841.49    315.53 o 
   0   3   3      215.90      219.77      7.17 o 
   1   3   3    38716.45    39569.93    115.05 o 
   2   3   3     2467.16     2400.70     14.68 o 
   3   3   3     3519.89     4042.40     18.22 o 
   4   3   3     3203.72     3033.03     17.07 o 
   5   3   3     3449.88     3434.59     16.63 o 
   6   3   3      973.88     1015.37     11.20 o 
   7   3   3     1867.15     1715.00     14.13 o 
   8   3   3      486.17      514.97     13.25 o 
   9   3   3       34.75       12.94      9.81 o 
  10   3   3     1124.59     1117.53     23.09 o 
  11   3   3      199.41      208.07     23.61 o 
  12   3   3     2470.48     2688.31     41.39 o 
  13   3   3        0.99        0.00     33.62 o 
  14   3   3       51.14       47.03     45.00 o 
  15   3   3       24.89        0.00     25.83 o 
  16   3   3       23.13        0.00     25.37 o 
  17   3   3      139.63      130.10     66.41 o 
 -18   4   3       38.07        0.16     31.67 o 
 -17   4   3      665.89      706.58     63.13 o 
 -16   4   3     2104.85     2029.38     63.30 o 
 -15   4   3     3465.76     3612.26     73.46 o 
 -14   4   3       15.42       25.42     42.20 o 
 -13   4   3      307.18      274.06     33.99 o 
 -12   4   3        7.49        0.00     13.25 o 
 -11   4   3      328.58      336.89     20.88 o 
 -10   4   3     2991.39     3094.78     27.79 o 
  -9   4   3        4.84        0.00      4.82 o 
  -8   4   3     1285.21     1212.34     17.61 o 
  -7   4   3      837.24      675.83     13.00 o 
  -6   4   3     1396.01     1369.49     16.04 o 
  -5   4   3     4590.08     4311.43     32.27 o 
  -4   4   3     1663.70     1644.27     11.23 o 
  -3   4   3     1866.95     1795.62     13.48 o 
  -2   4   3     2118.49     2067.08     11.77 o 
  -1   4   3    30454.19    31652.21     54.57 o 
   0   4   3      428.88      388.29      8.44 o 
   1   4   3    32529.38    34969.06    114.70 o 
   2   4   3       14.64        5.52      3.99 o 
   3   4   3     3744.81     3272.27     17.49 o 
   4   4   3      228.01      188.43      8.95 o 
   5   4   3       71.05      175.55      8.30 o 
   6   4   3     3815.73     3737.24     21.52 o 
   7   4   3      372.87      406.60     11.26 o 
   8   4   3     1814.25     1845.40     19.87 o 
   9   4   3        1.02        0.00      5.22 o 
  10   4   3      594.29      614.82     21.82 o 
  11   4   3     1991.59     2036.94     30.77 o 
  12   4   3     1247.48     1191.36     28.16 o 
  13   4   3     2225.57     2230.21     62.67 o 
  14   4   3       34.24        0.00     21.27 o 
  15   4   3       25.54        0.00     27.49 o 
  16   4   3      704.43      728.31     66.75 o 
  17   4   3       54.36      137.81     63.47 o 
 -18   5   3       28.92       41.79     54.43 o 
 -17   5   3      308.31      341.57     56.49 o 
 -16   5   3     2094.90     2225.87     64.66 o 
 -15   5   3      146.81      120.48     43.24 o 
 -14   5   3      941.10      841.06     38.73 o 
 -13   5   3      287.47      304.54     34.30 o 
 -12   5   3      199.28      144.11     25.66 o 
 -11   5   3     4566.19     4712.70     35.93 o 
 -10   5   3      701.66      712.03     18.43 o 
  -9   5   3     1947.25     1820.65     22.21 o 
  -8   5   3       14.49        4.07      4.17 o 
  -7   5   3     2276.46     2435.38     20.68 o 
  -6   5   3      988.96      897.26     13.46 o 
  -5   5   3     1187.65     1086.40      9.47 o 
  -4   5   3      183.37      152.60      6.97 o 
  -3   5   3     8580.54     8355.17     29.29 o 
  -2   5   3       85.82       58.09      6.29 o 
  -1   5   3      989.66     1216.75     12.76 o 
   0   5   3       31.44       32.39      7.18 o 
   1   5   3      137.13       80.31      7.67 o 
   2   5   3      942.91      857.65      9.58 o 
   3   5   3     9777.13    10729.58     29.82 o 
   4   5   3      110.77      121.64      8.27 o 
   5   5   3      471.51      575.69      9.62 o 
   6   5   3      818.63      736.86     11.29 o 
   7   5   3    10020.45    10745.45     35.00 o 
   8   5   3      682.22      616.32     15.92 o 
   9   5   3      504.01      531.03     21.33 o 
  10   5   3     1821.73     1697.01     28.35 o 
  11   5   3       68.01       33.82     13.78 o 
  12   5   3      268.51      220.95     26.25 o 
  13   5   3       55.39       60.30     34.79 o 
  14   5   3       66.91        0.47     43.23 o 
  15   5   3       16.64       10.38     39.68 o 
  16   5   3      652.67      831.36     62.52 o 
 -18   6   3      717.34      704.30     72.00 o 
 -17   6   3        8.02        3.51     70.86 o 
 -16   6   3       61.62        6.86     40.84 o 
 -15   6   3      152.78      108.43     47.42 o 
 -14   6   3     1107.91     1040.12     41.46 o 
 -13   6   3      799.04      697.75     32.05 o 
 -12   6   3     1117.83     1130.42     28.88 o 
 -11   6   3      625.47      595.89     22.17 o 
 -10   6   3      572.15      544.64     18.49 o 
  -9   6   3       97.41       62.46     13.29 o 
  -8   6   3        1.21        0.00      3.43 o 
  -7   6   3      765.05      628.57     13.90 o 
  -6   6   3        0.89        0.00      7.55 o 
  -5   6   3       11.38       11.76      4.75 o 
  -4   6   3     1704.31     1655.90     11.49 o 
  -3   6   3     1398.03     1336.75     13.86 o 
  -2   6   3       19.84        4.58      4.63 o 
  -1   6   3     2611.47     2858.83     16.47 o 
   0   6   3      901.41      909.67     11.15 o 
   1   6   3     3160.91     3347.40     17.85 o 
   2   6   3       81.12       83.10      8.10 o 
   3   6   3      132.71      141.40      8.28 o 
   4   6   3     2700.90     2952.32     17.07 o 
   5   6   3      245.46      332.75     10.14 o 
   6   6   3     1219.66     1274.76     13.92 o 
   7   6   3     2812.56     3066.31     27.44 o 
   8   6   3      290.69      229.83     15.38 o 
   9   6   3      271.28      230.71     21.00 o 
  10   6   3     4435.04     4340.85     40.83 o 
  11   6   3        0.06        0.00     12.22 o 
  12   6   3       47.60        5.13      7.71 o 
  13   6   3        1.01        0.00     16.23 o 
  14   6   3      166.40      105.03     47.88 o 
  15   6   3      123.78      114.71     49.41 o 
  16   6   3      109.00      120.57     59.73 o 
 -18   7   3       97.13       88.71     54.18 o 
 -17   7   3       25.27       39.08     53.14 o 
 -16   7   3      545.60      604.13     80.35 o 
 -15   7   3       47.09       10.49     25.93 o 
 -14   7   3      250.62      234.13     46.26 o 
 -13   7   3      163.64       66.82     20.82 o 
 -12   7   3     3316.80     3473.14     42.49 o 
 -11   7   3      197.41      178.65     21.86 o 
 -10   7   3      111.91      104.49     16.78 o 
  -9   7   3      915.28      953.16     18.44 o 
  -8   7   3       37.33       32.15     11.91 o 
  -7   7   3      137.95      127.73     13.11 o 
  -6   7   3      434.73      477.26     12.87 o 
  -5   7   3    18787.01    20612.78    113.46 o 
  -4   7   3     2961.91     2958.64     15.16 o 
  -3   7   3      521.75      475.76      8.15 o 
  -2   7   3     1924.35     1794.13     12.61 o 
  -1   7   3      325.47      422.23      9.28 o 
   0   7   3      257.37      253.10      9.28 o 
   1   7   3      596.91      610.72      9.87 o 
   2   7   3      297.57      278.22      9.28 o 
   3   7   3      143.03      171.30      9.10 o 
   4   7   3       37.40       11.21      6.31 o 
   5   7   3     8340.05     9231.94     29.27 o 
   6   7   3     2368.91     2371.66     16.35 o 
   7   7   3     1628.23     1711.29     23.19 o 
   8   7   3     1299.80     1282.71     20.11 o 
   9   7   3       41.17       51.79     17.58 o 
  10   7   3      606.15      545.05     26.36 o 
  11   7   3      187.48      122.51     23.64 o 
  12   7   3      437.16      429.72     29.10 o 
  13   7   3      284.89      294.66     29.57 o 
  14   7   3       87.21      100.23     36.52 o 
  15   7   3      228.37      228.58     52.04 o 
  16   7   3       33.68        0.51     15.28 o 
 -17   8   3      169.73      160.05     50.67 o 
 -16   8   3        4.44        0.00     18.02 o 
 -15   8   3       86.93       76.68     45.42 o 
 -14   8   3      158.63      124.06     35.76 o 
 -13   8   3        7.50        0.00     11.24 o 
 -12   8   3     1215.31     1123.33     27.89 o 
 -11   8   3      878.48      901.67     23.22 o 
 -10   8   3     2118.70     2182.63     27.73 o 
  -9   8   3       30.88        2.32      4.77 o 
  -8   8   3       34.11        0.82      7.13 o 
  -7   8   3     2829.23     2992.00     24.53 o 
  -6   8   3     1808.87     1886.16     21.42 o 
  -5   8   3     1950.06     2014.73     13.04 o 
  -4   8   3     1234.62     1307.91     11.57 o 
  -3   8   3        1.04        0.00      5.81 o 
  -2   8   3      119.67      119.12      9.15 o 
  -1   8   3      249.99      277.48      9.08 o 
   0   8   3      600.17      510.43     10.03 o 
   1   8   3      775.98      896.74     11.86 o 
   2   8   3      138.27      154.32     10.19 o 
   3   8   3    16023.64    17848.88     43.24 o 
   4   8   3     1027.87     1027.50     13.53 o 
   5   8   3     6897.44     7239.99     29.37 o 
   6   8   3      844.71      880.36     15.80 o 
   7   8   3      519.65      443.72     18.65 o 
   8   8   3      257.41      207.28     18.46 o 
   9   8   3       93.31       80.69     21.74 o 
  10   8   3     9359.28     9847.52     60.36 o 
  11   8   3      119.86       96.61     22.76 o 
  12   8   3     1185.89     1280.76     31.90 o 
  13   8   3      368.22      332.04     33.45 o 
  14   8   3      754.20      728.31     43.83 o 
  15   8   3      362.38      386.13     65.10 o 
  16   8   3       86.14       22.96     56.58 o 
 -17   9   3      178.13      226.49     59.73 o 
 -16   9   3      841.50     1015.33     65.02 o 
 -15   9   3      231.89      199.38     48.59 o 
 -14   9   3     4064.61     4324.21     58.95 o 
 -13   9   3       60.10       69.96     35.97 o 
 -12   9   3     7011.40     7451.17     50.20 o 
 -11   9   3     4395.41     4697.04     39.94 o 
 -10   9   3     1972.89     1905.03     26.98 o 
  -9   9   3     4613.08     4617.60     35.97 o 
  -8   9   3      430.82      454.78     17.67 o 
  -7   9   3     6501.56     7078.50     43.89 o 
  -6   9   3     1766.54     1691.69     22.60 o 
  -5   9   3      967.72     1108.52     15.32 o 
  -4   9   3      238.50      217.07      9.33 o 
  -3   9   3     1081.55      835.92     10.71 o 
  -2   9   3      240.08      200.77     10.07 o 
  -1   9   3     3303.67     4025.84     21.03 o 
   0   9   3      401.21      384.13     10.35 o 
   1   9   3     2972.55     2801.51     17.74 o 
   2   9   3      322.06      275.83     10.96 o 
   3   9   3     7237.30     7770.19     30.58 o 
   4   9   3      240.82      234.08     11.48 o 
   5   9   3      813.10      699.17     12.77 o 
   6   9   3      114.27      106.60     13.91 o 
   7   9   3     1482.68     1536.68     24.20 o 
   8   9   3      284.56      255.17     19.28 o 
   9   9   3      137.51      126.78     23.04 o 
  10   9   3       93.27       94.73     26.16 o 
  11   9   3      373.41      405.27     29.76 o 
  12   9   3     1246.88     1276.92     33.43 o 
  13   9   3      374.02      404.39     33.82 o 
  14   9   3      484.84      464.21     39.37 o 
  15   9   3      665.68      732.89     55.01 o 
 -17  10   3       52.96       39.47     56.70 o 
 -16  10   3       19.92        0.00     30.52 o 
 -15  10   3      693.85      756.33     47.36 o 
 -14  10   3      603.20      631.94     44.98 o 
 -13  10   3      986.40      994.11     32.75 o 
 -12  10   3     2568.70     2598.55     34.12 o 
 -11  10   3      247.87      250.14     24.56 o 
 -10  10   3        0.57        0.00      9.60 o 
  -9  10   3      439.14      361.59     23.64 o 
  -8  10   3      436.96      422.61     20.35 o 
  -7  10   3       28.48        0.22      7.76 o 
  -6  10   3     1130.71     1133.60     23.50 o 
  -5  10   3     1811.98     1568.85     21.38 o 
  -4  10   3      927.92      922.25     11.94 o 
  -3  10   3      681.48      946.99     13.36 o 
  -2  10   3      513.76      493.07     11.34 o 
  -1  10   3        0.24        0.00      4.67 o 
   0  10   3      248.36      214.48     11.67 o 
   1  10   3     2272.85     2525.97     18.96 o 
   2  10   3       96.52       93.60     10.93 o 
   3  10   3     1884.76     1845.02     17.59 o 
   4  10   3      180.53      145.80     12.06 o 
   5  10   3     1069.50     1004.14     17.54 o 
   6  10   3       18.25        3.31     10.54 o 
   7  10   3     1154.10     1186.27     22.84 o 
   8  10   3       19.19        0.00      5.96 o 
   9  10   3      410.06      391.47     24.03 o 
  10  10   3     5831.40     5909.66     56.79 o 
  11  10   3       68.23        8.90     14.86 o 
  12  10   3      419.59      359.61     31.13 o 
  13  10   3     1293.07     1404.61     36.81 o 
  14  10   3      103.29       86.00     32.67 o 
  15  10   3      228.47      258.80     42.87 o 
 -16  11   3      101.34      165.00     55.39 o 
 -15  11   3      311.44      324.37     44.09 o 
 -14  11   3       32.13        0.00     11.32 o 
 -13  11   3       22.98        1.00      8.33 o 
 -12  11   3      222.68      236.33     27.56 o 
 -11  11   3       54.05        4.43     14.74 o 
 -10  11   3     1105.41     1054.18     32.87 o 
  -9  11   3       26.67        0.00     11.92 o 
  -8  11   3      339.36      346.78     21.82 o 
  -7  11   3        0.48        0.00      4.67 o 
  -6  11   3      251.96      189.48     19.56 o 
  -5  11   3       62.34       26.54     18.19 o 
  -4  11   3       93.91      109.28     12.63 o 
  -3  11   3     4417.60     4806.70     24.17 o 
  -2  11   3        1.55        0.00      4.81 o 
  -1  11   3     5094.79     5022.69     25.41 o 
   0  11   3       11.55        0.00      2.55 o 
   1  11   3     7943.10     8288.28     33.06 o 
   2  11   3      408.45      375.67     13.10 o 
   3  11   3      144.84      109.49     12.44 o 
   4  11   3      390.73      314.72     13.55 o 
   5  11   3        4.61        0.00     10.68 o 
   6  11   3      397.94      345.71     18.65 o 
   7  11   3     2909.21     2826.55     32.38 o 
   8  11   3       43.11        0.00     10.51 o 
   9  11   3     1271.48     1444.75     29.87 o 
  10  11   3        4.33        0.00     19.03 o 
  11  11   3      177.73      148.85     32.10 o 
  12  11   3     1047.35     1148.70     38.20 o 
  13  11   3        3.55        5.35     35.58 o 
  14  11   3       48.93       39.10     43.63 o 
  15  11   3       16.11        0.00     31.05 o 
 -16  12   3        6.10        0.00     26.84 o 
 -15  12   3      212.00      186.90     46.32 o 
 -14  12   3     1514.42     1411.41     62.84 o 
 -13  12   3       98.49       71.58     29.88 o 
 -12  12   3      129.24       71.49     32.16 o 
 -11  12   3       11.66        0.00     23.82 o 
 -10  12   3      265.33      159.17     26.41 o 
  -9  12   3      188.33      166.24     22.24 o 
  -8  12   3      672.34      627.10     24.69 o 
  -7  12   3     4537.51     4737.10     46.98 o 
  -6  12   3      813.23      830.55     26.38 o 
  -5  12   3     1892.09     2022.40     37.80 o 
  -4  12   3       35.62       11.99     13.22 o 
  -3  12   3       92.34       76.58     12.96 o 
  -2  12   3      801.23      759.76     15.29 o 
  -1  12   3      464.02      510.40     14.69 o 
   0  12   3      250.49      244.08     14.49 o 
   1  12   3      887.49     1028.80     17.18 o 
   2  12   3      294.44      215.77     15.19 o 
   3  12   3      517.51      457.37     14.54 o 
   4  12   3      151.44      139.45     16.09 o 
   5  12   3      155.28      152.61     16.06 o 
   6  12   3       12.58        0.00      5.00 o 
   7  12   3      977.90     1018.12     25.78 o 
   8  12   3     2730.45     2873.95     35.19 o 
   9  12   3     1445.81     1673.61     32.97 o 
  10  12   3     2586.21     2795.02     40.94 o 
  11  12   3      625.60      625.81     36.46 o 
  12  12   3      963.32      990.75     39.41 o 
  13  12   3      121.23      130.77     41.18 o 
  14  12   3      617.46      668.87     44.85 o 
 -15  13   3       60.20        0.45     21.25 o 
 -14  13   3       16.48        0.00     26.66 o 
 -13  13   3       32.28        1.16     35.12 o 
 -12  13   3      993.00      926.94     33.44 o 
 -11  13   3       30.11        0.00     22.75 o 
 -10  13   3      266.89      170.87     27.75 o 
  -9  13   3        0.92        0.00     20.02 o 
  -8  13   3        6.21        0.00     11.59 o 
  -7  13   3      788.48      712.87     27.50 o 
  -6  13   3     1024.61     1011.49     27.70 o 
  -5  13   3       91.44       85.56     23.65 o 
  -4  13   3        0.19        0.00     10.08 o 
  -3  13   3      108.02       52.17     13.46 o 
  -2  13   3      209.54      163.34     16.27 o 
  -1  13   3      271.14      259.03     15.00 o 
   0  13   3      255.10      238.70     15.26 o 
   1  13   3       79.59       66.75     13.99 o 
   2  13   3     1113.85     1060.41     17.28 o 
   3  13   3     3008.49     3088.73     25.01 o 
   4  13   3      183.89      152.61     16.81 o 
   5  13   3        7.60        0.00      8.84 o 
   6  13   3       55.04       37.89     20.68 o 
   7  13   3     3213.71     3174.26     36.96 o 
   8  13   3      294.40      278.78     26.91 o 
   9  13   3      296.89      296.44     28.93 o 
  10  13   3       62.65       63.02     28.67 o 
  11  13   3        0.02        2.34     32.48 o 
  12  13   3      400.63      322.01     40.56 o 
  13  13   3       22.38        0.00     26.37 o 
  14  13   3       52.66       95.33     45.01 o 
 -15  14   3        1.84        0.00     35.28 o 
 -14  14   3       62.08        0.00     35.30 o 
 -13  14   3       19.48        0.00     34.78 o 
 -12  14   3       54.02        0.29     24.74 o 
 -11  14   3        1.56        0.00     19.73 o 
 -10  14   3       96.85       60.25     28.87 o 
  -9  14   3     1222.14     1110.25     29.72 o 
  -8  14   3       61.83        3.43     14.45 o 
  -7  14   3     1957.11     2098.65     38.11 o 
  -6  14   3      508.48      453.56     28.44 o 
  -5  14   3     1199.80     1178.34     34.90 o 
  -4  14   3        3.85        0.00     11.90 o 
  -3  14   3        4.54        0.88      7.43 o 
  -2  14   3      257.04      289.47     17.52 o 
  -1  14   3      944.85      929.25     18.19 o 
   0  14   3      103.56       86.27     16.65 o 
   1  14   3       94.34       77.15     15.20 o 
   2  14   3      210.72      206.11     16.04 o 
   3  14   3     3264.29     3396.11     29.17 o 
   4  14   3      213.89      188.68     19.27 o 
   5  14   3      420.05      491.71     22.13 o 
   6  14   3       29.00        6.35      7.80 o 
   7  14   3     1054.62     1052.30     27.27 o 
   8  14   3     1526.47     1609.24     31.18 o 
   9  14   3       96.20      125.63     26.68 o 
  10  14   3      925.80     1060.92     37.73 o 
  11  14   3       62.63      102.09     31.68 o 
  12  14   3       11.14        0.00     17.92 o 
  13  14   3      221.21      276.21     45.42 o 
 -14  15   3      517.43      491.06     56.30 o 
 -13  15   3       55.20        0.00     32.23 o 
 -12  15   3      848.51      756.71     37.01 o 
 -11  15   3      593.83      557.45     33.88 o 
 -10  15   3      148.35      130.68     30.58 o 
  -9  15   3     3068.31     3427.96     48.98 o 
  -8  15   3      709.15      744.80     36.48 o 
  -7  15   3        0.10        0.00     13.72 o 
  -6  15   3      288.02      262.31     27.61 o 
  -5  15   3     1206.03     1123.48     34.78 o 
  -4  15   3        3.18        0.00     20.70 o 
  -3  15   3      471.45      446.15     27.19 o 
  -2  15   3      496.50      476.05     18.49 o 
  -1  15   3     2147.39     2139.28     24.44 o 
   0  15   3     1134.83     1217.05     21.68 o 
   1  15   3     2165.65     2324.94     26.17 o 
   2  15   3     1066.24     1095.91     19.46 o 
   3  15   3       13.53        0.00     10.77 o 
   4  15   3      323.90      295.14     21.71 o 
   5  15   3     2249.68     2353.10     30.61 o 
   6  15   3       65.46        3.96     11.09 o 
   7  15   3     3259.49     3243.30     38.75 o 
   8  15   3       23.53        0.00     17.58 o 
   9  15   3      607.96      552.30     32.22 o 
  10  15   3      678.10      651.22     38.90 o 
  11  15   3       68.82       81.65     36.77 o 
  12  15   3      154.61      177.83     40.31 o 
  13  15   3       72.65       30.72     32.63 o 
 -14  16   3       30.01        0.00     22.42 o 
 -13  16   3      361.97      459.88     57.06 o 
 -12  16   3       29.75        6.21     14.81 o 
 -11  16   3      262.29      185.24     37.44 o 
 -10  16   3      216.79      162.01     35.50 o 
  -9  16   3       34.76       11.19     16.37 o 
  -8  16   3      898.82      753.46     34.10 o 
  -7  16   3     5008.44     5727.90     58.74 o 
  -6  16   3      538.82      499.65     29.56 o 
  -5  16   3      340.81      277.22     34.79 o 
  -4  16   3       11.00        0.00     17.30 o 
  -3  16   3      150.08      100.56     26.36 o 
  -2  16   3      266.09      276.06     26.27 o 
  -1  16   3      681.52      777.93     22.11 o 
   0  16   3     2888.23     3122.77     29.80 o 
   1  16   3     2527.76     2663.31     29.10 o 
   2  16   3      248.45      249.23     20.88 o 
   3  16   3      726.26      776.73     23.46 o 
   4  16   3        8.25        0.00      7.51 o 
   5  16   3     1114.94     1021.63     25.65 o 
   6  16   3      173.39      123.64     27.02 o 
   7  16   3      642.32      695.11     30.13 o 
   8  16   3       15.82        0.00     18.41 o 
   9  16   3       59.85        6.24     14.86 o 
  10  16   3       15.29        0.00     22.72 o 
  11  16   3      259.58      312.54     41.52 o 
  12  16   3       23.80        0.00     10.48 o 
 -13  17   3      101.40       53.26     52.76 o 
 -12  17   3       52.55       44.97     38.97 o 
 -11  17   3       87.92        0.00     35.79 o 
 -10  17   3       59.01       56.80     32.02 o 
  -9  17   3     1427.96     1569.09     43.53 o 
  -8  17   3     1898.02     1996.43     42.65 o 
  -7  17   3       58.61       20.21     18.31 o 
  -6  17   3       23.24        0.00     17.53 o 
  -5  17   3      215.97      171.18     33.75 o 
  -4  17   3      274.73      245.51     34.56 o 
  -3  17   3       49.51        0.00     14.79 o 
  -2  17   3      305.16      287.43     30.12 o 
  -1  17   3     5462.08     5858.06     39.08 o 
   0  17   3      313.89      362.85     23.35 o 
   1  17   3     1768.41     1913.83     26.50 o 
   2  17   3       35.78        0.00      6.77 o 
   3  17   3       37.70        0.05     10.70 o 
   4  17   3      355.01      346.97     26.01 o 
   5  17   3      163.95      121.88     22.97 o 
   6  17   3      638.38      630.81     32.22 o 
   7  17   3      150.39      145.00     27.79 o 
   8  17   3        4.86        0.00     13.25 o 
   9  17   3        1.11        0.00     14.22 o 
  10  17   3       62.45        0.00     13.45 o 
  11  17   3       75.26      109.17     41.36 o 
 -12  18   3       74.15       92.61     43.02 o 
 -11  18   3       21.16        0.00      8.09 o 
 -10  18   3      749.19      753.48     46.29 o 
  -9  18   3      309.54      266.33     40.18 o 
  -8  18   3      385.37      410.66     40.51 o 
  -7  18   3      170.87      167.40     37.37 o 
  -6  18   3        7.74        0.00     16.47 o 
  -5  18   3      269.86      170.82     39.47 o 
  -4  18   3      122.66       79.92     43.40 o 
  -3  18   3      426.19      381.30     37.70 o 
  -2  18   3      660.06      661.46     35.73 o 
  -1  18   3     2666.14     2785.15     47.10 o 
   0  18   3       97.52       77.09     19.94 o 
   1  18   3       10.90       47.68     23.59 o 
   2  18   3      176.75      148.65     24.15 o 
   3  18   3       35.30        2.27      5.44 o 
   4  18   3       34.45        0.00      7.00 o 
   5  18   3       30.67        0.00     10.80 o 
   6  18   3        2.30        0.00     10.68 o 
   7  18   3      105.04      111.38     31.31 o 
   8  18   3      163.38      115.30     30.16 o 
   9  18   3        0.64        0.00     20.42 o 
  10  18   3      944.07     1039.89     45.71 o 
  11  18   3       53.17       45.44     66.47 o 
 -11  19   3        3.14        0.00     22.96 o 
 -10  19   3      324.75      335.53     46.83 o 
  -9  19   3      317.67      336.43     38.56 o 
  -8  19   3     1159.11     1433.94     42.67 o 
  -7  19   3       18.28        0.00     27.06 o 
  -6  19   3       79.65       33.72     19.26 o 
  -5  19   3      149.13      121.90     38.97 o 
  -4  19   3       13.44        0.00     20.28 o 
  -3  19   3       28.20       59.77     39.88 o 
  -2  19   3     1121.07     1084.03     35.46 o 
  -1  19   3      463.87      448.73     35.86 o 
   0  19   3       26.77        0.00     14.23 o 
   1  19   3     2204.18     2253.44     34.73 o 
   2  19   3        6.74        0.00      7.92 o 
   3  19   3      396.74      298.96     28.81 o 
   4  19   3        5.25        0.00     16.96 o 
   5  19   3        1.88        0.00     17.49 o 
   6  19   3      984.67     1073.29     40.94 o 
   7  19   3       12.25        0.00     18.56 o 
   8  19   3       11.91        0.00     22.54 o 
   9  19   3        0.03        0.00     13.43 o 
  10  19   3       54.57       37.24     69.23 o 
 -10  20   3      234.96      279.53     48.25 o 
  -9  20   3       20.90        0.00      5.11 o 
  -8  20   3       55.24        8.08     31.98 o 
  -7  20   3       13.50        0.00     26.10 o 
  -6  20   3       70.95       38.03     31.68 o 
  -5  20   3      147.31      137.19     37.39 o 
  -4  20   3      106.80       85.00     37.16 o 
  -3  20   3     1077.92     1106.50     44.73 o 
  -2  20   3       40.44        9.09     37.85 o 
  -1  20   3      518.86      515.76     39.81 o 
   0  20   3        8.56        0.00      2.66 o 
   1  20   3     1268.98     1414.08     33.77 o 
   2  20   3       64.36       59.31     30.11 o 
   3  20   3       70.99        3.83     20.03 o 
   4  20   3       19.25        0.00     15.88 o 
   5  20   3      350.60      352.85     38.00 o 
   6  20   3       47.98       10.81     27.21 o 
   7  20   3        1.26        0.00     10.31 o 
   8  20   3      295.17      248.26     43.96 o 
  -9  21   3        3.00        0.00     46.59 o 
  -8  21   3       11.28        0.00     26.13 o 
  -7  21   3        8.44        0.00     28.97 o 
  -6  21   3      105.40      113.03     35.14 o 
  -5  21   3       44.84       56.53     36.91 o 
  -4  21   3        2.90        0.00     19.60 o 
  -3  21   3      708.01      737.44     48.74 o 
  -2  21   3      580.81      580.88     44.82 o 
  -1  21   3      412.56      457.36     42.60 o 
   0  21   3       28.59       29.56     33.48 o 
   1  21   3        7.51        0.00     33.89 o 
   2  21   3       32.93       28.03     17.12 o 
   3  21   3      213.15      191.34     33.81 o 
   4  21   3      233.99      236.10     34.66 o 
   5  21   3        9.07        5.81     32.60 o 
   6  21   3       33.97        0.00     20.85 o 
   7  21   3      140.69       79.68     41.80 o 
  -7  22   3      222.56      261.84     43.02 o 
  -6  22   3        0.02        0.00     19.21 o 
  -5  22   3      162.86      158.52     41.23 o 
  -4  22   3       29.39        0.00     24.40 o 
  -3  22   3      771.00      854.38     52.32 o 
  -2  22   3       82.50       95.66     46.51 o 
  -1  22   3       84.52      118.88     57.14 o 
   0  22   3      155.54      164.64     45.25 o 
   1  22   3      104.05       72.77     51.59 o 
   2  22   3      445.98      449.62     38.40 o 
   3  22   3      289.92      312.44     37.18 o 
   4  22   3        0.10        0.00     23.04 o 
   5  22   3     1048.05     1245.59     49.49 o 
   6  22   3        0.23        0.00     10.76 o 
  -5  23   3        0.15        0.00     13.57 o 
  -4  23   3        0.03        0.00     23.96 o 
  -3  23   3       24.46       63.85     45.12 o 
  -2  23   3      126.96      157.23     47.26 o 
  -1  23   3     1330.21     1733.29     73.60 o 
   0  23   3      121.41       69.86     61.81 o 
   1  23   3      167.45      139.90     52.99 o 
   2  23   3       30.66        0.34     37.54 o 
   3  23   3      258.44      289.46     39.47 o 
 -18   0   4       70.92       20.93    210.74 o 
 -17   0   4      711.07      888.28     83.90 o 
 -16   0   4     1255.67     1218.04     79.89 o 
 -15   0   4     1120.39     1207.59     55.68 o 
 -14   0   4      172.76      141.98     36.23 o 
 -13   0   4     4896.76     4996.35     78.04 o 
 -12   0   4      736.82      752.43     38.43 o 
 -11   0   4      500.85      492.27     34.26 o 
 -10   0   4    12653.31    12991.24    169.34 o 
  -9   0   4      418.85      400.36     19.84 o 
  -8   0   4     6847.69     7100.81     49.46 o 
  -7   0   4     2962.69     2654.85     25.69 o 
  -6   0   4     1907.31     1913.38     20.82 o 
  -5   0   4     3366.11     3180.16     24.37 o 
  -4   0   4     6397.59     6647.21     28.40 o 
  -3   0   4      436.90      415.81     11.35 o 
  -2   0   4     4794.20     4662.82     32.28 o 
  -1   0   4      211.85      249.47     14.68 o 
   0   0   4    17226.59    16959.16     60.72 o 
   1   0   4      249.00      268.74     11.10 o 
   2   0   4     2568.27     3014.27     21.85 o 
   3   0   4     3222.31     2979.25     22.85 o 
   4   0   4     4964.88     5418.42     31.54 o 
   5   0   4       18.07       17.13      7.59 o 
   6   0   4     3714.29     4579.09     32.84 o 
   7   0   4      603.57      564.66     17.40 o 
   8   0   4     1650.64     1621.30     24.73 o 
   9   0   4     1469.25     1358.57     24.57 o 
  10   0   4      118.52       93.40     20.24 o 
  11   0   4     3658.36     3375.86     61.98 o 
  12   0   4        0.03        7.46     42.22 o 
  13   0   4     2159.21     2310.15     90.63 o 
  14   0   4        2.99       18.20     64.24 o 
  15   0   4      183.25      175.80     88.81 o 
  16   0   4       22.63       30.94     82.08 o 
 -18   1   4       12.90        0.00     23.15 o 
 -17   1   4      759.67      777.75     57.01 o 
 -16   1   4        0.40        0.00     38.30 o 
 -15   1   4       26.74        0.00     25.72 o 
 -14   1   4      593.96      609.48     32.10 o 
 -13   1   4     1724.45     1739.78     37.23 o 
 -12   1   4      928.18      879.79     27.94 o 
 -11   1   4      283.05      241.87     22.59 o 
 -10   1   4     1434.13     1504.07     21.82 o 
  -9   1   4      928.08      881.35     14.53 o 
  -8   1   4      449.74      392.90     11.72 o 
  -7   1   4      331.15      260.89      9.77 o 
  -6   1   4     1088.53     1034.61     11.74 o 
  -5   1   4      560.52      553.09      9.14 o 
  -4   1   4    16444.14    16094.05     43.10 o 
  -3   1   4      617.84      579.98      9.43 o 
  -2   1   4    25546.06    26182.83     89.86 o 
  -1   1   4       33.74       36.01      7.20 o 
   0   1   4     4486.82     4873.09     20.21 o 
   1   1   4      415.17      371.70      9.38 o 
   2   1   4     4687.99     4656.14     19.91 o 
   3   1   4     5351.05     5415.05     20.29 o 
   4   1   4    18119.43    20380.20     41.86 o 
   5   1   4      171.75      140.07      9.09 o 
   6   1   4      451.22      450.90     10.59 o 
   7   1   4     5311.33     5064.58     27.05 o 
   8   1   4     2449.86     2695.41     21.98 o 
   9   1   4      319.26      256.70     15.32 o 
  10   1   4       52.49       51.06     17.70 o 
  11   1   4      506.27      483.83     28.07 o 
  12   1   4      369.16      323.54     44.27 o 
  13   1   4       49.81        0.00      4.55 o 
  14   1   4      425.37      464.16     46.59 o 
  15   1   4       64.15       65.22     56.08 o 
  16   1   4        3.74        0.00     33.85 o 
 -18   2   4      264.38      273.03     61.64 o 
 -17   2   4        3.12        0.00     18.29 o 
 -16   2   4      109.50       71.69     44.57 o 
 -15   2   4      311.26      257.05     40.95 o 
 -14   2   4      270.57      220.58     31.23 o 
 -13   2   4      535.63      508.37     29.53 o 
 -12   2   4      185.66      134.76     22.67 o 
 -11   2   4        0.71        0.00     10.21 o 
 -10   2   4        0.51        5.04     11.27 o 
  -9   2   4      781.23      803.15     17.64 o 
  -8   2   4        0.19        0.00      2.67 o 
  -7   2   4     1175.83     1195.10     13.26 o 
  -6   2   4      149.26      133.23      8.53 o 
  -5   2   4      899.34      808.12      9.42 o 
  -4   2   4    25534.90    26819.49     73.86 o 
  -3   2   4     1623.74     1447.86     12.27 o 
  -2   2   4    29680.93    30756.50     86.63 o 
  -1   2   4      360.65      358.37      9.15 o 
   0   2   4    42539.13    42834.87    128.12 o 
   1   2   4        7.21        6.73      5.10 o 
   2   2   4     3521.96     3741.38     18.38 o 
   3   2   4     4507.83     4468.36     21.29 o 
   4   2   4     2173.06     2427.06     14.30 o 
   5   2   4     1125.09     1208.37     11.57 o 
   6   2   4      795.23      759.87     11.92 o 
   7   2   4      314.77      276.20     11.39 o 
   8   2   4      744.22      979.37     15.87 o 
   9   2   4      375.12      417.71     15.71 o 
  10   2   4      587.96      616.47     19.88 o 
  11   2   4      138.53      122.30     23.50 o 
  12   2   4        0.28        0.00     12.60 o 
  13   2   4     1168.67     1068.52     50.56 o 
  14   2   4      424.33      405.69     53.18 o 
  15   2   4     1105.15     1170.67     58.40 o 
  16   2   4       18.86        0.00     12.89 o 
 -18   3   4      233.63      298.13     54.00 o 
 -17   3   4       22.79        0.00     30.26 o 
 -16   3   4      150.30      165.10     43.23 o 
 -15   3   4     2785.05     2830.77     57.14 o 
 -14   3   4        9.31        0.00      6.72 o 
 -13   3   4       17.91        0.00      8.77 o 
 -12   3   4     1505.39     1457.32     33.05 o 
 -11   3   4      476.74      426.84     20.92 o 
 -10   3   4      335.48      355.78     18.60 o 
  -9   3   4        2.26        0.00      4.53 o 
  -8   3   4       83.82       82.34     13.04 o 
  -7   3   4     1555.07     1572.54     14.35 o 
  -6   3   4     1484.00     1506.02     12.71 o 
  -5   3   4        3.06        0.49      3.05 o 
  -4   3   4      149.09      119.70      7.31 o 
  -3   3   4     4608.88     4416.46     21.41 o 
  -2   3   4    47135.98    48618.66     84.24 o 
  -1   3   4      133.52      166.85      7.56 o 
   0   3   4    56834.83    59995.59    178.79 o 
   1   3   4     7841.16     7653.40     23.73 o 
   2   3   4     1055.10     1013.61     11.42 o 
   3   3   4     4212.68     4252.59     20.10 o 
   4   3   4     3313.26     3559.00     20.66 o 
   5   3   4       10.51        0.00      3.54 o 
   6   3   4     1442.22     1527.59     13.65 o 
   7   3   4      347.67      347.70     11.48 o 
   8   3   4       89.49       76.44     12.47 o 
   9   3   4     1708.76     1734.01     23.62 o 
  10   3   4      219.14      214.13     18.93 o 
  11   3   4      784.91      859.24     26.17 o 
  12   3   4      229.06      213.17     31.73 o 
  13   3   4      325.84      266.44     43.73 o 
  14   3   4        0.60        0.00     42.88 o 
  15   3   4      230.73      184.49     58.74 o 
  16   3   4        3.13        0.00     33.64 o 
 -18   4   4       25.02        0.35     46.91 o 
 -17   4   4     1182.07     1190.47     57.33 o 
 -16   4   4       44.98       71.85     46.77 o 
 -15   4   4       27.04        2.72     16.42 o 
 -14   4   4      431.87      450.92     37.19 o 
 -13   4   4      107.69       61.90     24.31 o 
 -12   4   4      292.89      240.18     22.29 o 
 -11   4   4        1.32        0.00      9.45 o 
 -10   4   4      100.78       67.15     16.83 o 
  -9   4   4       21.41        8.41      7.25 o 
  -8   4   4     1950.99     2106.06     23.68 o 
  -7   4   4      430.25      380.71      9.25 o 
  -6   4   4       65.13       89.11      7.72 o 
  -5   4   4        0.86        0.00      2.94 o 
  -4   4   4    18162.28    19371.03     35.28 o 
  -3   4   4        3.37        7.70      4.25 o 
  -2   4   4    40247.09    42515.77     57.95 o 
  -1   4   4     4607.72     4589.12     18.67 o 
   0   4   4     1610.28     1823.97     12.41 o 
   1   4   4     3966.60     3822.64     17.54 o 
   2   4   4     5795.33     5623.78     21.25 o 
   3   4   4     2122.15     2149.44     16.66 o 
   4   4   4      820.83      872.63     12.30 o 
   5   4   4      192.90      179.76     11.05 o 
   6   4   4     2191.89     2545.36     18.47 o 
   7   4   4     1066.48     1085.11     15.93 o 
   8   4   4     1035.39     1099.71     16.88 o 
   9   4   4     1375.45     1332.03     23.14 o 
  10   4   4      597.77      651.19     23.95 o 
  11   4   4     1581.08     1552.12     29.60 o 
  12   4   4       73.35       48.27     23.43 o 
  13   4   4     2149.06     2127.21     64.17 o 
  14   4   4       15.85        5.19     25.83 o 
  15   4   4      220.75      166.40     54.09 o 
  16   4   4       56.99       52.93     59.44 o 
 -18   5   4      249.62      251.17     59.71 o 
 -17   5   4      264.96      263.01     53.57 o 
 -16   5   4       33.10       48.49     44.80 o 
 -15   5   4        0.70        0.15     14.68 o 
 -14   5   4      980.19      932.84     39.99 o 
 -13   5   4      100.45        7.74     27.84 o 
 -12   5   4      450.52      444.96     25.00 o 
 -11   5   4      472.60      443.20     22.47 o 
 -10   5   4       26.20       18.76      8.80 o 
  -9   5   4      451.39      524.34     17.81 o 
  -8   5   4     5741.66     6529.92     36.14 o 
  -7   5   4      722.40      714.22     14.83 o 
  -6   5   4     2041.63     2476.94     19.13 o 
  -5   5   4      942.91      896.82     10.37 o 
  -4   5   4       17.31       11.29      7.78 o 
  -3   5   4      207.29      181.73      7.91 o 
  -2   5   4     6003.77     6592.06     28.07 o 
  -1   5   4      867.22      839.27     10.14 o 
   0   5   4     2881.48     3140.57     17.50 o 
   1   5   4     1419.33     1361.93     11.49 o 
   2   5   4        3.01        2.80      3.71 o 
   3   5   4     1270.56     1038.87     11.91 o 
   4   5   4     9413.04    10077.93     44.06 o 
   5   5   4      715.47      754.24     12.79 o 
   6   5   4     8688.01     9414.80     35.09 o 
   7   5   4     2593.05     2606.38     21.92 o 
   8   5   4      168.98      162.02     16.32 o 
   9   5   4     2575.47     2536.61     28.50 o 
  10   5   4     6062.85     6470.12     48.41 o 
  11   5   4      964.92      936.00     27.21 o 
  12   5   4      123.21      101.77     26.17 o 
  13   5   4        0.09        0.00     13.29 o 
  14   5   4       80.81       55.77     46.48 o 
  15   5   4        1.43        0.00     14.74 o 
  16   5   4      227.36      269.76     61.99 o 
 -18   6   4      223.96      240.31     60.22 o 
 -17   6   4      735.40      964.77     60.48 o 
 -16   6   4       98.39       98.59     44.92 o 
 -15   6   4        0.51        0.00     13.14 o 
 -14   6   4      708.19      683.34     38.51 o 
 -13   6   4      214.11      157.31     31.59 o 
 -12   6   4     4245.41     4482.27     42.03 o 
 -11   6   4       11.80        0.00      9.86 o 
 -10   6   4     3620.58     3597.74     34.47 o 
  -9   6   4      107.66      109.82     14.85 o 
  -8   6   4      413.75      562.13     16.09 o 
  -7   6   4     1597.51     1616.25     19.90 o 
  -6   6   4     1505.82     1783.03     13.46 o 
  -5   6   4     3685.01     4020.14     25.02 o 
  -4   6   4      203.90      123.53      8.92 o 
  -3   6   4     1927.77     1796.63     12.81 o 
  -2   6   4     3522.51     3548.21     17.17 o 
  -1   6   4     1040.18     1024.26     11.40 o 
   0   6   4     9902.07    10102.16     26.47 o 
   1   6   4      213.79      237.71      8.44 o 
   2   6   4     5050.07     5606.49     22.57 o 
   3   6   4     1716.74     1857.56     14.58 o 
   4   6   4      453.00      466.38     10.92 o 
   5   6   4     2453.21     2645.23     21.33 o 
   6   6   4    11994.15    12877.13     41.98 o 
   7   6   4      656.06      665.61     14.44 o 
   8   6   4     1716.78     1679.00     23.88 o 
   9   6   4       24.77       45.95     22.78 o 
  10   6   4     4979.25     5275.42     45.67 o 
  11   6   4      127.87       93.53     25.27 o 
  12   6   4        4.42        0.00      9.75 o 
  13   6   4       44.31       15.79     14.17 o 
  14   6   4      405.52      384.93     58.03 o 
  15   6   4     1650.96     1836.77     67.30 o 
  16   6   4      136.43      175.67     65.92 o 
 -18   7   4       50.14       90.43     60.26 o 
 -17   7   4      830.59     1009.70     57.50 o 
 -16   7   4       13.54        0.16      6.28 o 
 -15   7   4       21.53        0.00     16.66 o 
 -14   7   4        3.60        0.00     16.28 o 
 -13   7   4     1173.50     1137.41     32.61 o 
 -12   7   4     3801.03     3910.75     44.63 o 
 -11   7   4       15.26        0.00     13.26 o 
 -10   7   4     1481.94     1546.33     23.93 o 
  -9   7   4       21.85        0.00      6.98 o 
  -8   7   4     6066.10     6674.91     38.03 o 
  -7   7   4     1169.39     1318.20     18.89 o 
  -6   7   4     4574.52     4417.55     28.51 o 
  -5   7   4      563.85      543.10      9.89 o 
  -4   7   4    10489.47    10803.14     35.24 o 
  -3   7   4      811.90      786.13     10.12 o 
  -2   7   4    10141.70    10777.93     29.50 o 
  -1   7   4      405.68      413.64      9.08 o 
   0   7   4     5667.28     5923.53     21.56 o 
   1   7   4       52.31       50.26      8.61 o 
   2   7   4     8830.78     9444.43     31.98 o 
   3   7   4     1246.06     1386.31     14.06 o 
   4   7   4     7527.64     7603.53     28.49 o 
   5   7   4      203.16      127.83     12.75 o 
   6   7   4      519.08      574.67     14.87 o 
   7   7   4     1080.87     1056.48     20.51 o 
   8   7   4      430.82      461.70     19.77 o 
   9   7   4      868.62      869.63     24.98 o 
  10   7   4      433.12      382.86     25.96 o 
  11   7   4      616.19      507.45     28.82 o 
  12   7   4       11.73        2.26     15.66 o 
  13   7   4      980.87     1000.12     34.90 o 
  14   7   4      147.35      113.94     41.99 o 
  15   7   4      946.08      875.46     86.26 o 
  16   7   4       57.04        0.00     37.64 o 
 -17   8   4        5.58        0.00     59.59 o 
 -16   8   4       73.08       67.90     52.29 o 
 -15   8   4      482.38      480.25     52.46 o 
 -14   8   4      261.18      251.06     33.27 o 
 -13   8   4     3540.24     3660.71     45.98 o 
 -12   8   4      109.32       82.94     23.67 o 
 -11   8   4       40.31       35.49     13.70 o 
 -10   8   4        2.25        0.00      9.20 o 
  -9   8   4      147.69      102.93     16.46 o 
  -8   8   4     2538.34     2539.01     25.98 o 
  -7   8   4       33.49       50.64     13.26 o 
  -6   8   4      528.04      673.94     16.74 o 
  -5   8   4     3506.42     3759.32     20.73 o 
  -4   8   4     2119.67     2478.66     15.69 o 
  -3   8   4      458.95      420.93      9.27 o 
  -2   8   4      157.99      216.60      9.63 o 
  -1   8   4      525.20      527.21      9.88 o 
   0   8   4     2789.87     2847.60     16.32 o 
   1   8   4      713.70      730.40     11.57 o 
   2   8   4      721.64      623.73     12.06 o 
   3   8   4       74.00       41.19     10.52 o 
   4   8   4     3993.88     4717.65     32.43 o 
   5   8   4      297.46      311.19     13.86 o 
   6   8   4      471.42      473.30     14.80 o 
   7   8   4      567.59      507.07     20.48 o 
   8   8   4      731.39      725.09     24.43 o 
   9   8   4     3439.73     3215.27     38.03 o 
  10   8   4     3380.53     3523.05     41.19 o 
  11   8   4      245.58      214.13     27.01 o 
  12   8   4        1.37        0.00     16.73 o 
  13   8   4       63.84       38.64     18.96 o 
  14   8   4       59.36       51.16     31.82 o 
  15   8   4       63.39       51.70     58.87 o 
 -17   9   4      166.07      141.73     62.61 o 
 -16   9   4       47.85       55.55     66.14 o 
 -15   9   4      572.90      504.48     48.42 o 
 -14   9   4      122.55      122.32     35.68 o 
 -13   9   4      213.79      233.05     31.34 o 
 -12   9   4     2455.04     2541.98     35.81 o 
 -11   9   4      148.44       55.28     24.06 o 
 -10   9   4       50.75       30.84     11.73 o 
  -9   9   4       52.49        0.00     13.97 o 
  -8   9   4     1848.10     2027.55     27.25 o 
  -7   9   4       24.79       13.17     13.95 o 
  -6   9   4       84.79       52.11     14.30 o 
  -5   9   4        6.90        0.00     10.22 o 
  -4   9   4        3.88        0.00      3.70 o 
  -3   9   4      247.26      231.82      9.67 o 
  -2   9   4     4876.26     5103.54     22.44 o 
  -1   9   4     1413.76     1416.29     13.55 o 
   0   9   4     7023.68     7666.89     27.63 o 
   1   9   4      138.73      134.15      9.80 o 
   2   9   4       39.45       91.59     10.95 o 
   3   9   4       18.19        2.66      4.01 o 
   4   9   4      181.58      200.12     13.27 o 
   5   9   4      125.98      121.52     13.39 o 
   6   9   4       70.65       65.74     17.32 o 
   7   9   4      202.92      172.93     20.20 o 
   8   9   4       32.28        5.41     11.64 o 
   9   9   4      729.59      675.73     29.04 o 
  10   9   4     2043.73     2252.10     36.03 o 
  11   9   4     1969.91     2024.23     35.79 o 
  12   9   4     2617.16     2898.73     41.58 o 
  13   9   4      997.29     1081.24     38.17 o 
  14   9   4      119.54      117.01     35.79 o 
  15   9   4       59.92       43.87     55.25 o 
 -17  10   4      172.77      132.30     75.16 o 
 -16  10   4       27.53       25.66    285.72 o 
 -15  10   4      495.53      443.93     45.40 o 
 -14  10   4      369.62      336.65     39.67 o 
 -13  10   4      776.56      917.67     35.52 o 
 -12  10   4      857.86      853.54     29.47 o 
 -11  10   4      998.21     1015.24     27.82 o 
 -10  10   4       51.77        0.00     18.86 o 
  -9  10   4      107.22       48.57     21.68 o 
  -8  10   4      110.33       63.60     19.58 o 
  -7  10   4       47.78       21.31     15.66 o 
  -6  10   4      270.85      336.81     19.54 o 
  -5  10   4      137.25      137.70     16.60 o 
  -4  10   4      190.46      150.50     11.48 o 
  -3  10   4     2914.44     3013.82     21.01 o 
  -2  10   4       41.81       44.69     10.91 o 
  -1  10   4      261.96      272.05     12.39 o 
   0  10   4      210.94      194.38     12.86 o 
   1  10   4       16.90       24.52      5.82 o 
   2  10   4       33.43       54.11     11.31 o 
   3  10   4       77.73       66.03     12.06 o 
   4  10   4      519.13      565.34     13.88 o 
   5  10   4       53.93       19.24     10.47 o 
   6  10   4      127.74      127.01     20.36 o 
   7  10   4     1494.42     1428.07     27.05 o 
   8  10   4     7163.29     7657.32     58.49 o 
   9  10   4       20.17        0.00      5.97 o 
  10  10   4       73.33        8.82     11.46 o 
  11  10   4       12.05        6.37      6.44 o 
  12  10   4       46.44       56.09     31.68 o 
  13  10   4        7.73        0.00      8.59 o 
  14  10   4      185.10      187.16     36.47 o 
  15  10   4      405.11      384.03     49.76 o 
 -16  11   4       84.76       66.79     94.45 o 
 -15  11   4      166.11       51.54     57.37 o 
 -14  11   4       71.03       18.08     33.97 o 
 -13  11   4       14.85        0.00     23.72 o 
 -12  11   4     4342.62     4792.25     47.61 o 
 -11  11   4      215.42       99.97     25.20 o 
 -10  11   4      325.62      286.81     26.86 o 
  -9  11   4      124.77       60.87     23.52 o 
  -8  11   4      172.94      159.06     22.77 o 
  -7  11   4       59.56       48.50     17.90 o 
  -6  11   4      568.83      543.16     21.82 o 
  -5  11   4     1774.89     1789.49     27.84 o 
  -4  11   4     2034.43     1984.84     17.14 o 
  -3  11   4      301.83      294.09     13.65 o 
  -2  11   4     1318.13     1219.06     16.12 o 
  -1  11   4       55.69       42.64     12.74 o 
   0  11   4     1559.97     1528.88     17.96 o 
   1  11   4     1096.69     1174.13     15.48 o 
   2  11   4     1157.97     1151.62     16.42 o 
   3  11   4       25.50       17.08     13.53 o 
   4  11   4      195.42      170.96     13.92 o 
   5  11   4     1992.32     2030.34     28.46 o 
   6  11   4     1895.82     1884.84     29.88 o 
   7  11   4     1361.05     1400.45     28.20 o 
   8  11   4      228.67      247.77     24.90 o 
   9  11   4     2442.40     2664.03     41.96 o 
  10  11   4      747.62      750.02     35.94 o 
  11  11   4     1985.02     1958.69     42.44 o 
  12  11   4      162.82      151.43     34.99 o 
  13  11   4       53.67       28.52     36.37 o 
  14  11   4       46.80       22.70     33.21 o 
 -16  12   4       51.59       30.57     56.28 o 
 -15  12   4       39.23        0.00     16.42 o 
 -14  12   4      464.50      438.19     61.22 o 
 -13  12   4       63.54       28.28     38.35 o 
 -12  12   4      586.58      583.40     40.65 o 
 -11  12   4      554.60      556.48     36.62 o 
 -10  12   4       82.26       11.59     27.82 o 
  -9  12   4     1293.74     1209.11     36.15 o 
  -8  12   4      299.83      266.17     28.85 o 
  -7  12   4      990.35      995.17     29.39 o 
  -6  12   4      398.89      347.31     24.23 o 
  -5  12   4      177.13      159.80     24.12 o 
  -4  12   4     1005.64     1053.48     24.12 o 
  -3  12   4     1091.70     1046.58     17.42 o 
  -2  12   4     6986.11     7588.63     37.79 o 
  -1  12   4       27.72       25.20      9.93 o 
   0  12   4        6.07        0.00     10.16 o 
   1  12   4      500.28      500.09     14.28 o 
   2  12   4     1678.52     1667.25     19.12 o 
   3  12   4      664.33      646.06     15.60 o 
   4  12   4     1058.85     1119.13     17.27 o 
   5  12   4      133.40      128.12     18.72 o 
   6  12   4      235.98      227.55     21.01 o 
   7  12   4      657.83      589.57     27.36 o 
   8  12   4     6047.00     6562.04     55.85 o 
   9  12   4      292.77      263.35     33.18 o 
  10  12   4       32.89        0.00      6.13 o 
  11  12   4      122.49       72.72     33.69 o 
  12  12   4       19.19        0.10     32.63 o 
  13  12   4      988.14     1084.01     46.45 o 
  14  12   4        2.14        3.09     29.42 o 
 -15  13   4       21.29        0.00     34.24 o 
 -14  13   4       18.97        0.00     45.20 o 
 -13  13   4      795.09      849.15     46.98 o 
 -12  13   4      246.09      206.93     38.17 o 
 -11  13   4      836.28      941.57     36.86 o 
 -10  13   4       27.42        0.00      6.10 o 
  -9  13   4      825.59      745.42     31.86 o 
  -8  13   4     1257.43     1248.63     31.30 o 
  -7  13   4       29.46       37.92     28.71 o 
  -6  13   4     7628.49     7891.46     60.15 o 
  -5  13   4      141.49      101.40     21.86 o 
  -4  13   4     1938.25     2128.08     32.22 o 
  -3  13   4        1.52        0.00      5.00 o 
  -2  13   4       56.44       26.34      8.56 o 
  -1  13   4       12.54        0.00      3.50 o 
   0  13   4     2171.01     2468.20     24.21 o 
   1  13   4       34.24       40.57     13.51 o 
   2  13   4     2198.26     2272.01     22.53 o 
   3  13   4      137.79       92.02     14.48 o 
   4  13   4      707.49      676.39     20.48 o 
   5  13   4      139.19      105.56     19.42 o 
   6  13   4     1120.33     1016.86     25.95 o 
   7  13   4     3836.43     3977.08     42.76 o 
   8  13   4      843.13      884.70     28.84 o 
   9  13   4     5006.82     5649.91     57.90 o 
  10  13   4      806.38      796.48     34.24 o 
  11  13   4      472.39      551.77     39.80 o 
  12  13   4        8.33        0.00     17.85 o 
  13  13   4       37.10        0.00     18.31 o 
 -15  14   4      459.68      600.72     58.71 o 
 -14  14   4       82.28       15.76     40.76 o 
 -13  14   4      405.56      378.92     40.67 o 
 -12  14   4      222.23      208.09     35.00 o 
 -11  14   4       18.72        0.00     22.35 o 
 -10  14   4      718.65      649.60     34.57 o 
  -9  14   4      201.36      153.10     30.20 o 
  -8  14   4     1367.28     1176.39     33.78 o 
  -7  14   4       51.70        9.74     22.80 o 
  -6  14   4       54.21       32.34     24.24 o 
  -5  14   4      362.40      356.05     30.75 o 
  -4  14   4        5.55        7.66     25.42 o 
  -3  14   4      178.06      140.89     21.23 o 
  -2  14   4      256.99      202.10     18.25 o 
  -1  14   4      804.08      752.10     20.28 o 
   0  14   4      362.87      362.56     18.50 o 
   1  14   4      139.04      106.82     17.10 o 
   2  14   4       46.94       36.96     14.47 o 
   3  14   4      217.22      196.57     17.32 o 
   4  14   4      765.70      837.34     21.15 o 
   5  14   4      736.14      721.28     26.18 o 
   6  14   4      960.08     1034.82     26.02 o 
   7  14   4       35.09        6.32     17.62 o 
   8  14   4      559.09      509.42     33.39 o 
   9  14   4      864.76      891.74     38.30 o 
  10  14   4       13.11        1.98     13.26 o 
  11  14   4      377.35      394.23     41.25 o 
  12  14   4        1.64        0.00     25.24 o 
  13  14   4      614.68      781.95     53.55 o 
 -14  15   4      122.16       85.95     52.37 o 
 -13  15   4      587.07      755.92     45.31 o 
 -12  15   4       25.28        0.00     21.27 o 
 -11  15   4       24.21        0.00     11.37 o 
 -10  15   4       86.32       43.60     30.69 o 
  -9  15   4      168.54      139.93     30.10 o 
  -8  15   4      795.18      625.64     32.89 o 
  -7  15   4       42.86        0.00     15.85 o 
  -6  15   4        2.39        0.00     19.45 o 
  -5  15   4      605.82      561.36     32.72 o 
  -4  15   4     3270.89     3614.91     50.88 o 
  -3  15   4       34.24        0.00      5.39 o 
  -2  15   4      117.46       97.71     18.67 o 
  -1  15   4       16.10        2.49      5.81 o 
   0  15   4      236.58      258.47     19.84 o 
   1  15   4      353.62      320.34     21.02 o 
   2  15   4      298.65      338.66     20.33 o 
   3  15   4     1521.30     1536.53     28.42 o 
   4  15   4      942.95      963.31     23.59 o 
   5  15   4      223.44      164.01     23.53 o 
   6  15   4      336.74      308.63     26.35 o 
   7  15   4        7.22        0.00     12.11 o 
   8  15   4      405.71      381.29     32.27 o 
   9  15   4       71.97       61.16     38.29 o 
  10  15   4      377.55      388.11     41.73 o 
  11  15   4        1.27        0.00     20.29 o 
  12  15   4        1.16        0.00     20.62 o 
 -14  16   4        0.56        0.00     36.52 o 
 -13  16   4       13.05        0.00     23.06 o 
 -12  16   4      302.54      259.34     40.80 o 
 -11  16   4       12.19        0.00     23.12 o 
 -10  16   4        5.05        0.00     15.93 o 
  -9  16   4       11.53        0.00     17.60 o 
  -8  16   4     1341.54     1271.67     37.05 o 
  -7  16   4      253.30      244.98     31.75 o 
  -6  16   4      880.19      827.65     31.37 o 
  -5  16   4       15.41        0.00     14.93 o 
  -4  16   4       60.61        0.00     14.18 o 
  -3  16   4      200.36      164.90     26.29 o 
  -2  16   4       15.28        0.00     13.78 o 
  -1  16   4      138.86      128.10     20.48 o 
   0  16   4      197.78      177.68     20.00 o 
   1  16   4       21.94        0.00      5.11 o 
   2  16   4      384.17      383.06     21.28 o 
   3  16   4        1.31        0.00     13.83 o 
   4  16   4      671.20      626.47     27.35 o 
   5  16   4       96.71       35.40     22.61 o 
   6  16   4      456.46      381.29     32.99 o 
   7  16   4       63.26       29.94     13.83 o 
   8  16   4        1.97        0.00     10.69 o 
   9  16   4      507.19      499.29     40.70 o 
  10  16   4       47.91       24.04     34.15 o 
  11  16   4       36.95        0.00     12.75 o 
  12  16   4       26.72        1.06     22.31 o 
 -13  17   4      188.92      195.16     45.26 o 
 -12  17   4        8.05        0.00     32.39 o 
 -11  17   4       58.30        0.00     26.54 o 
 -10  17   4        2.83        0.00     27.93 o 
  -9  17   4      264.53      233.83     39.98 o 
  -8  17   4      938.30      933.74     36.87 o 
  -7  17   4        4.92        2.79     31.03 o 
  -6  17   4     5637.78     5955.52     61.48 o 
  -5  17   4      249.46      225.02     32.72 o 
  -4  17   4       96.03      130.53     30.14 o 
  -3  17   4      662.34      636.17     37.32 o 
  -2  17   4       66.32       36.43     28.89 o 
  -1  17   4       35.44        1.71      8.27 o 
   0  17   4      139.84       86.10     24.02 o 
   1  17   4       69.89       44.16     15.54 o 
   2  17   4       16.48        1.46      2.44 o 
   3  17   4      205.83      151.84     23.91 o 
   4  17   4      639.30      622.67     29.42 o 
   5  17   4        0.09        0.00      9.69 o 
   6  17   4      233.64      214.18     30.47 o 
   7  17   4       18.90        0.00     11.36 o 
   8  17   4        1.24        0.00     11.26 o 
   9  17   4      162.43      117.21     45.40 o 
  10  17   4      798.26      767.02     56.37 o 
  11  17   4      281.74      276.74     56.28 o 
 -12  18   4       45.10        2.06     19.91 o 
 -11  18   4      119.34       94.55     41.60 o 
 -10  18   4       84.83        0.45     27.25 o 
  -9  18   4      406.54      338.82     39.52 o 
  -8  18   4     1368.25     1462.01     43.40 o 
  -7  18   4      601.28      609.76     39.57 o 
  -6  18   4      711.12      691.27     38.31 o 
  -5  18   4        9.11        0.00     20.41 o 
  -4  18   4     1685.60     1820.12     44.08 o 
  -3  18   4      397.21      326.00     35.02 o 
  -2  18   4      482.16      441.48     31.99 o 
  -1  18   4      799.08      739.36     34.07 o 
   0  18   4       23.93        0.00      9.26 o 
   1  18   4       16.02        1.77      6.33 o 
   2  18   4       71.81       64.32     21.88 o 
   3  18   4       20.03        0.43      5.55 o 
   4  18   4       25.67        0.00     19.32 o 
   5  18   4        0.82        0.00     20.17 o 
   6  18   4      130.96       91.35     31.36 o 
   7  18   4        7.89        0.00      7.87 o 
   8  18   4      702.68      628.39     47.40 o 
   9  18   4      657.42      682.25     48.44 o 
  10  18   4       60.66       74.58     47.93 o 
 -11  19   4      691.12      721.13     48.77 o 
 -10  19   4      109.74       58.19     35.69 o 
  -9  19   4      354.01      357.75     41.51 o 
  -8  19   4       37.61        0.00     24.44 o 
  -7  19   4       13.98        0.00     15.94 o 
  -6  19   4      265.91      346.85     36.13 o 
  -5  19   4      626.35      584.95     44.68 o 
  -4  19   4     2447.65     2742.46     53.17 o 
  -3  19   4       13.63        7.29     10.21 o 
  -2  19   4     1005.11     1087.88     36.40 o 
  -1  19   4       83.21       36.76     31.61 o 
   0  19   4      505.36      502.69     27.45 o 
   1  19   4      272.93      256.31     28.88 o 
   2  19   4     1593.51     1661.71     32.14 o 
   3  19   4        5.67        0.00     12.45 o 
   4  19   4      903.81      984.31     38.27 o 
   5  19   4      528.83      592.03     41.09 o 
   6  19   4      492.63      576.80     43.03 o 
   7  19   4     1303.91     1465.92     46.01 o 
   8  19   4      369.40      369.32     50.30 o 
   9  19   4       44.31       22.53     24.31 o 
 -10  20   4      454.23      637.95     51.96 o 
  -9  20   4      136.79      120.49     40.26 o 
  -8  20   4      997.33     1038.17     46.09 o 
  -7  20   4       34.86       23.10     23.11 o 
  -6  20   4      136.54      108.71     33.87 o 
  -5  20   4       22.27        0.00     11.11 o 
  -4  20   4      344.60      327.85     42.10 o 
  -3  20   4       82.58       59.76     35.75 o 
  -2  20   4     1337.56     1473.41     43.35 o 
  -1  20   4       16.80        8.01     13.17 o 
   0  20   4      153.18      113.74     40.30 o 
   1  20   4      198.93      165.78     29.56 o 
   2  20   4       68.16       97.11     30.58 o 
   3  20   4      204.81      205.55     33.86 o 
   4  20   4       68.26       36.26     25.48 o 
   5  20   4       27.70       12.75     17.50 o 
   6  20   4      281.88      348.75     41.76 o 
   7  20   4      193.07      169.77     43.76 o 
   8  20   4     1215.81     1446.22     58.80 o 
  -9  21   4       37.34        0.00     29.19 o 
  -8  21   4      475.11      572.47     47.55 o 
  -7  21   4       60.16        0.00     32.81 o 
  -6  21   4      282.87      275.28     40.33 o 
  -5  21   4      169.28      178.66     38.66 o 
  -4  21   4        4.37        0.00     18.75 o 
  -3  21   4       36.69        3.03     40.11 o 
  -2  21   4        0.12        0.00     14.17 o 
  -1  21   4      201.23      186.09     36.58 o 
   0  21   4       45.29       14.08     34.15 o 
   1  21   4      215.51      222.78     35.39 o 
   2  21   4      705.17      860.56     39.76 o 
   3  21   4      151.19      138.49     33.17 o 
   4  21   4      400.04      434.29     43.24 o 
   5  21   4      398.90      437.51     44.45 o 
   6  21   4        5.01        0.00     13.28 o 
   7  21   4       41.71       25.40     18.78 o 
  -7  22   4        2.07        0.00     15.46 o 
  -6  22   4       26.15        0.00     13.65 o 
  -5  22   4        8.34        0.00     20.41 o 
  -4  22   4        3.76       12.67     25.66 o 
  -3  22   4      302.53      314.86     49.64 o 
  -2  22   4      350.34      415.21     52.33 o 
  -1  22   4       43.30       36.53     58.51 o 
   0  22   4      218.99      293.86     56.49 o 
   1  22   4        0.07        0.00     32.44 o 
   2  22   4        1.43        0.00     24.33 o 
   3  22   4      245.26      300.48     38.61 o 
   4  22   4      201.40      142.52     43.81 o 
   5  22   4      139.68       96.58     47.04 o 
  -4  23   4      144.66      154.45     53.77 o 
  -3  23   4        1.02        0.00     17.86 o 
  -2  23   4       57.46       37.05     48.80 o 
  -1  23   4       18.49        0.00     37.94 o 
   0  23   4      192.96      153.81     59.68 o 
   1  23   4      182.61      173.62     51.40 o 
   2  23   4      384.48      385.58     59.02 o 
 -18   1   5      393.94      471.00     72.16 o 
 -17   1   5        4.24        0.00     50.52 o 
 -16   1   5      819.52      831.70     41.58 o 
 -15   1   5      149.54      128.05     35.52 o 
 -14   1   5      230.33      239.38     32.70 o 
 -13   1   5      890.31      837.64     31.13 o 
 -12   1   5        2.17        0.00     10.68 o 
 -11   1   5     1022.40     1050.62     27.54 o 
 -10   1   5      245.38      261.42     17.66 o 
  -9   1   5     3497.54     3685.63     24.15 o 
  -8   1   5      221.46      206.96     11.92 o 
  -7   1   5      430.46      345.48     10.92 o 
  -6   1   5       36.63       24.38      8.75 o 
  -5   1   5     2931.76     2937.43     16.45 o 
  -4   1   5     4886.99     4728.34     19.55 o 
  -3   1   5        0.35       13.86      9.36 o 
  -2   1   5       66.82       64.89      8.31 o 
  -1   1   5     3956.77     4171.07     20.68 o 
   0   1   5     6986.02     6692.61     25.75 o 
   1   1   5     7113.28     7328.30     25.74 o 
   2   1   5        2.28        0.00      3.82 o 
   3   1   5     8055.34     8206.00     29.70 o 
   4   1   5       15.60        0.70      3.96 o 
   5   1   5     5482.89     6152.32     25.59 o 
   6   1   5      419.75      426.81     11.69 o 
   7   1   5      951.39     1058.71     15.11 o 
   8   1   5     2597.69     2829.09     22.27 o 
   9   1   5      695.61      705.72     16.97 o 
  10   1   5      505.23      487.20     19.17 o 
  11   1   5      306.59      280.15     24.88 o 
  12   1   5       35.44        0.00     20.13 o 
  13   1   5       20.87        0.00     40.58 o 
  14   1   5      320.64      286.83     61.49 o 
  15   1   5       55.85       67.42     52.08 o 
  16   1   5        7.93        0.00     13.29 o 
 -18   2   5      148.15       71.20     57.28 o 
 -17   2   5        4.08        0.00     38.64 o 
 -16   2   5     4911.90     5350.24     66.74 o 
 -15   2   5     1394.64     1476.24     40.11 o 
 -14   2   5        4.06        0.00      6.85 o 
 -13   2   5     2144.70     2046.77     39.09 o 
 -12   2   5     1419.55     1357.20     32.39 o 
 -11   2   5      611.74      617.42     20.56 o 
 -10   2   5     1053.96     1058.19     20.69 o 
  -9   2   5     3691.13     3858.11     30.78 o 
  -8   2   5     1065.36      973.46     13.85 o 
  -7   2   5     2211.91     2134.32     17.19 o 
  -6   2   5       74.87       53.84      8.76 o 
  -5   2   5     5909.18     5644.12     21.25 o 
  -4   2   5     1034.16     1099.13     12.01 o 
  -3   2   5     2962.13     2572.53     16.20 o 
  -2   2   5      156.30      130.31      8.79 o 
  -1   2   5     5440.84     5361.48     23.45 o 
   0   2   5      920.94      936.37     11.58 o 
   1   2   5     1091.71     1038.57     11.64 o 
   2   2   5      847.54      817.75     10.86 o 
   3   2   5      283.05      423.97      8.66 o 
   4   2   5     4773.14     4932.39     21.80 o 
   5   2   5      278.71      182.27     10.69 o 
   6   2   5     1588.24     1627.44     16.46 o 
   7   2   5      336.00      307.10     12.19 o 
   8   2   5     1087.19     1048.21     17.46 o 
   9   2   5      866.23      905.39     17.74 o 
  10   2   5       17.64        8.05     15.16 o 
  11   2   5     2597.05     2687.38     34.73 o 
  12   2   5       41.55        0.00      9.93 o 
  13   2   5       14.30        0.00     52.03 o 
  14   2   5      362.03      343.19     50.20 o 
  15   2   5       26.80       22.65     58.90 o 
  16   2   5        4.26        0.00     19.47 o 
 -18   3   5       49.70       38.11     55.08 o 
 -17   3   5       83.78       31.66     63.20 o 
 -16   3   5      985.13      943.46     47.97 o 
 -15   3   5      101.68       72.21     35.33 o 
 -14   3   5     3748.74     3915.38     52.98 o 
 -13   3   5        8.94        0.00     15.66 o 
 -12   3   5     1363.80     1361.46     33.05 o 
 -11   3   5     1397.74     1410.94     24.53 o 
 -10   3   5     1004.06     1028.02     20.83 o 
  -9   3   5     1615.03     1448.42     21.54 o 
  -8   3   5     1443.43     1502.20     15.87 o 
  -7   3   5     6931.89     6823.01     29.60 o 
  -6   3   5      191.92      130.30      9.13 o 
  -5   3   5     6170.81     6258.72     21.63 o 
  -4   3   5      563.52      541.87     10.20 o 
  -3   3   5    21728.55    22786.51     55.15 o 
  -2   3   5     7156.02     6929.63     25.18 o 
  -1   3   5     4152.62     4410.67     20.72 o 
   0   3   5     1747.40     1756.45     14.39 o 
   1   3   5     2736.79     2731.33     16.14 o 
   2   3   5       13.64        3.35      3.49 o 
   3   3   5     1769.52     1724.82     14.78 o 
   4   3   5      119.52       74.56      8.92 o 
   5   3   5     5555.71     5888.13     28.89 o 
   6   3   5      368.33      339.18     12.68 o 
   7   3   5     1150.12     1098.16     15.50 o 
   8   3   5      195.04      160.01     15.43 o 
   9   3   5      584.27      624.63     19.66 o 
  10   3   5     5008.95     5241.30     40.09 o 
  11   3   5        3.78        0.00     11.76 o 
  12   3   5     5207.27     5563.02     66.68 o 
  13   3   5      170.31      127.66     46.23 o 
  14   3   5     1449.39     1505.26     62.80 o 
  15   3   5      277.15      291.83     60.50 o 
  16   3   5       10.69       43.94     62.86 o 
 -18   4   5       43.80       18.54     89.93 o 
 -17   4   5      695.05      778.12     48.14 o 
 -16   4   5      106.28      112.27     34.86 o 
 -15   4   5      167.07      156.25     33.91 o 
 -14   4   5      606.94      574.55     35.78 o 
 -13   4   5        9.99        0.00     13.86 o 
 -12   4   5     1756.33     1797.05     28.80 o 
 -11   4   5      559.56      569.11     21.83 o 
 -10   4   5     1321.94     1248.43     22.46 o 
  -9   4   5     1245.73     1195.23     20.87 o 
  -8   4   5      351.30      342.99     15.74 o 
  -7   4   5     7643.44     7489.96     27.94 o 
  -6   4   5        5.38        2.63      2.97 o 
  -5   4   5     7411.68     7658.01     23.98 o 
  -4   4   5      604.24      642.70     10.65 o 
  -3   4   5    10965.69    11943.53     38.96 o 
  -2   4   5      142.85      120.84      8.57 o 
  -1   4   5     3028.36     3282.06     17.65 o 
   0   4   5       63.80       92.10      8.11 o 
   1   4   5      933.60      843.25     10.83 o 
   2   4   5       45.49       52.58      7.85 o 
   3   4   5    28131.57    29758.45     73.39 o 
   4   4   5      366.51      343.15     11.15 o 
   5   4   5     2278.49     2171.83     17.51 o 
   6   4   5     1116.72     1114.18     16.58 o 
   7   4   5      727.88      767.32     16.01 o 
   8   4   5      178.49      143.09     15.20 o 
   9   4   5        0.11        0.00      4.52 o 
  10   4   5     5915.17     6197.62     43.81 o 
  11   4   5      548.56      524.94     26.94 o 
  12   4   5     1364.46     1342.68     31.48 o 
  13   4   5      108.24       89.89     41.51 o 
  14   4   5     1847.13     1904.79     66.90 o 
  15   4   5        7.86        0.00     55.70 o 
  16   4   5      717.07      903.02     80.89 o 
 -18   5   5      128.00       55.20     53.73 o 
 -17   5   5       25.48       29.69     41.49 o 
 -16   5   5      941.87     1098.64     46.15 o 
 -15   5   5       23.03        0.00     12.12 o 
 -14   5   5      598.58      632.87     35.09 o 
 -13   5   5      691.55      697.62     30.61 o 
 -12   5   5      357.25      317.51     23.44 o 
 -11   5   5     1884.47     1994.29     28.79 o 
 -10   5   5     1015.66     1000.02     21.75 o 
  -9   5   5      283.35      288.76     17.51 o 
  -8   5   5     1285.19     1345.93     19.53 o 
  -7   5   5     1065.50     1182.45     17.38 o 
  -6   5   5       76.59       93.49      9.16 o 
  -5   5   5     1019.27     1072.45     10.90 o 
  -4   5   5     3231.68     3228.04     19.28 o 
  -3   5   5     8098.04     8517.37     30.15 o 
  -2   5   5      203.31      192.53      9.03 o 
  -1   5   5     1588.64     1426.72     13.04 o 
   0   5   5      850.00      831.44     10.60 o 
   1   5   5    11237.49    12020.37     32.93 o 
   2   5   5       15.50        0.00      5.05 o 
   3   5   5     7755.09     8852.32     41.88 o 
   4   5   5     2396.28     2418.31     20.31 o 
   5   5   5     9075.43     9517.88     35.69 o 
   6   5   5     2490.97     2639.20     22.25 o 
   7   5   5       28.17        3.07      7.57 o 
   8   5   5       46.12       42.17     13.74 o 
   9   5   5      100.03       85.50     19.50 o 
  10   5   5     1053.42     1008.76     27.62 o 
  11   5   5      614.48      638.94     29.64 o 
  12   5   5      383.80      445.71     31.41 o 
  13   5   5        9.59        0.00     29.11 o 
  14   5   5       15.13       18.11     53.29 o 
  15   5   5      144.39      144.89     61.31 o 
 -18   6   5      249.35      229.00     59.26 o 
 -17   6   5        2.26        0.00     23.33 o 
 -16   6   5      519.14      491.26     49.31 o 
 -15   6   5      148.73       94.13     37.52 o 
 -14   6   5     2826.65     2914.19     48.69 o 
 -13   6   5      751.18      731.45     29.70 o 
 -12   6   5        0.86        0.00     12.87 o 
 -11   6   5       53.54       19.44     13.58 o 
 -10   6   5      739.15      816.92     21.58 o 
  -9   6   5     1455.48     1304.97     21.10 o 
  -8   6   5      408.44      424.49     17.01 o 
  -7   6   5      463.80      391.44     14.22 o 
  -6   6   5       19.79        2.96      6.79 o 
  -5   6   5      125.64       87.93      9.99 o 
  -4   6   5     2053.54     2086.98     16.81 o 
  -3   6   5      716.62      807.02     11.54 o 
  -2   6   5      190.55      168.95      9.24 o 
  -1   6   5       73.11       40.79      8.41 o 
   0   6   5      629.88      628.76      9.87 o 
   1   6   5     2518.51     2712.72     17.01 o 
   2   6   5     1791.53     2162.23     16.12 o 
   3   6   5     5901.17     6091.49     26.62 o 
   4   6   5     4270.88     4450.78     26.76 o 
   5   6   5      837.77      961.86     15.92 o 
   6   6   5       77.31       62.32     14.29 o 
   7   6   5       15.66        0.00      4.79 o 
   8   6   5       13.85        6.42     10.76 o 
   9   6   5      139.28      119.00     22.24 o 
  10   6   5      100.74       89.41     24.31 o 
  11   6   5      268.16      252.77     28.70 o 
  12   6   5      144.44       87.69     29.81 o 
  13   6   5      180.28      154.85     31.29 o 
  14   6   5      557.62      555.91     64.27 o 
  15   6   5      187.95      272.71     61.93 o 
 -18   7   5       10.46        6.92     17.65 o 
 -17   7   5       86.47      104.05     58.84 o 
 -16   7   5      299.06      287.50     49.89 o 
 -15   7   5      409.97      426.65     44.94 o 
 -14   7   5       27.49        1.26      9.01 o 
 -13   7   5     1003.91      946.94     30.01 o 
 -12   7   5      703.40      685.27     26.50 o 
 -11   7   5       68.76       24.04     20.48 o 
 -10   7   5      165.78      145.70     18.02 o 
  -9   7   5        2.68        0.00      7.46 o 
  -8   7   5      652.59      654.71     16.70 o 
  -7   7   5      246.97      257.13     15.46 o 
  -6   7   5      526.33      543.73     13.77 o 
  -5   7   5     1581.06     1545.09     15.29 o 
  -4   7   5      709.42      643.40     12.08 o 
  -3   7   5     3241.26     3441.33     18.92 o 
  -2   7   5     2678.33     2791.37     17.52 o 
  -1   7   5     7381.83     8007.72     30.27 o 
   0   7   5     1683.62     1671.92     13.56 o 
   1   7   5     3237.38     3610.06     20.19 o 
   2   7   5     4454.43     4655.10     23.05 o 
   3   7   5     4177.16     4346.79     22.71 o 
   4   7   5       20.62       27.41      8.30 o 
   5   7   5     1619.85     1801.83     19.79 o 
   6   7   5        0.48        0.00      7.55 o 
   7   7   5      108.85       96.08     21.09 o 
   8   7   5        1.48        0.00      9.85 o 
   9   7   5      640.07      623.65     25.95 o 
  10   7   5     1102.66     1138.84     28.95 o 
  11   7   5      521.32      543.52     30.36 o 
  12   7   5       34.98        0.00      9.95 o 
  13   7   5      261.39      230.29     34.84 o 
  14   7   5      231.64      229.62     41.92 o 
  15   7   5        5.04        0.00     29.69 o 
 -17   8   5      227.58      225.66     62.72 o 
 -16   8   5      345.13      263.52     62.51 o 
 -15   8   5     1637.91     1724.94     64.93 o 
 -14   8   5      168.79      130.02     35.49 o 
 -13   8   5       10.69        0.00     21.74 o 
 -12   8   5     3281.67     3484.74     39.81 o 
 -11   8   5       34.75        2.07     12.19 o 
 -10   8   5      545.62      568.25     21.30 o 
  -9   8   5      584.89      562.56     18.50 o 
  -8   8   5      618.02      657.48     17.64 o 
  -7   8   5      261.59      187.78     17.33 o 
  -6   8   5        0.46        0.00      4.55 o 
  -5   8   5    12842.04    14305.81     41.09 o 
  -4   8   5        0.27        0.00      3.61 o 
  -3   8   5      475.68      487.08     10.67 o 
  -2   8   5        7.57        0.00      3.37 o 
  -1   8   5     1107.54     1140.88     11.98 o 
   0   8   5       26.91       21.29      6.65 o 
   1   8   5     3121.80     3760.99     20.07 o 
   2   8   5        6.24        0.00      3.30 o 
   3   8   5      346.63      305.23     12.35 o 
   4   8   5      228.70      208.00     13.60 o 
   5   8   5        8.22        0.00      5.09 o 
   6   8   5      780.18      756.58     17.00 o 
   7   8   5      633.03      741.11     24.58 o 
   8   8   5     2056.48     2175.96     42.76 o 
   9   8   5     1492.79     1676.60     32.02 o 
  10   8   5        0.20        0.00      9.66 o 
  11   8   5       35.96        0.19      6.56 o 
  12   8   5      543.02      580.53     36.26 o 
  13   8   5      568.73      590.69     35.85 o 
  14   8   5      234.19      224.28     37.24 o 
  15   8   5       64.63       51.19     67.87 o 
 -17   9   5      341.65      371.25     88.45 o 
 -16   9   5      644.98      678.27     67.96 o 
 -15   9   5       49.29        0.00     53.19 o 
 -14   9   5      325.81      390.94     40.82 o 
 -13   9   5      188.11      134.07     36.24 o 
 -12   9   5       69.10       13.55     19.80 o 
 -11   9   5      316.50      248.69     25.93 o 
 -10   9   5      452.80      332.54     24.03 o 
  -9   9   5     2189.95     2244.11     30.72 o 
  -8   9   5        0.09        0.00     10.23 o 
  -7   9   5      180.06      140.36     17.91 o 
  -6   9   5       30.30       33.97     15.28 o 
  -5   9   5      165.27      191.45     16.00 o 
  -4   9   5     3312.87     3523.95     20.07 o 
  -3   9   5     1399.24     1430.49     14.49 o 
  -2   9   5       13.05        4.66      5.02 o 
  -1   9   5     4749.65     4879.10     26.60 o 
   0   9   5      101.07       94.18     10.27 o 
   1   9   5     4517.26     4617.91     22.77 o 
   2   9   5      344.36      283.36     11.96 o 
   3   9   5        7.46        1.43      4.38 o 
   4   9   5      117.67       66.51     13.16 o 
   5   9   5     1065.87     1025.06     18.13 o 
   6   9   5      144.56      134.61     19.01 o 
   7   9   5      520.00      523.25     25.90 o 
   8   9   5     2358.12     2243.32     36.16 o 
   9   9   5       40.54        0.00      9.68 o 
  10   9   5      152.25      176.65     28.29 o 
  11   9   5      387.46      446.49     31.07 o 
  12   9   5       38.16        0.00     26.36 o 
  13   9   5      333.67      302.04     37.85 o 
  14   9   5       47.66        0.97     11.71 o 
 -17  10   5      292.61      303.19     90.08 o 
 -16  10   5        0.08        0.00     30.24 o 
 -15  10   5     1136.96     1221.14     51.52 o 
 -14  10   5      566.93      546.61     48.79 o 
 -13  10   5      548.18      532.58     42.36 o 
 -12  10   5      378.34      281.46     31.75 o 
 -11  10   5       13.77        0.00     13.68 o 
 -10  10   5      623.27      548.65     27.91 o 
  -9  10   5       50.53       58.64     21.40 o 
  -8  10   5       13.03        0.00      9.28 o 
  -7  10   5     5245.06     5191.98     45.30 o 
  -6  10   5      182.35      167.57     19.41 o 
  -5  10   5      584.97      459.99     23.93 o 
  -4  10   5        2.71        0.00      1.08 o 
  -3  10   5      645.30      611.28     12.78 o 
  -2  10   5      492.49      457.48     13.33 o 
  -1  10   5      662.60      572.58     13.96 o 
   0  10   5       11.31        0.00      7.34 o 
   1  10   5     2497.89     2214.70     19.09 o 
   2  10   5      448.97      482.10     13.44 o 
   3  10   5     1979.07     1940.31     19.97 o 
   4  10   5      374.09      346.52     16.08 o 
   5  10   5      798.84      768.97     17.76 o 
   6  10   5       39.70        2.75     12.10 o 
   7  10   5      734.53      685.61     27.11 o 
   8  10   5       16.90        0.00     14.52 o 
   9  10   5       93.03       43.41     18.78 o 
  10  10   5        7.11        0.00     13.62 o 
  11  10   5     1056.23     1080.47     40.13 o 
  12  10   5      329.93      333.33     38.72 o 
  13  10   5       12.15        0.00     20.39 o 
  14  10   5       85.10       47.71     31.70 o 
 -16  11   5      614.34      651.44     74.70 o 
 -15  11   5       23.76        0.00     34.33 o 
 -14  11   5      794.50      879.18     47.51 o 
 -13  11   5      669.20      696.76     37.60 o 
 -12  11   5       54.90        2.95     26.49 o 
 -11  11   5     1843.25     1967.09     37.46 o 
 -10  11   5      322.48      315.56     28.18 o 
  -9  11   5      845.82      842.55     27.71 o 
  -8  11   5       11.99        5.40     10.59 o 
  -7  11   5      510.68      505.80     23.44 o 
  -6  11   5     1580.44     1602.86     32.58 o 
  -5  11   5        0.71        0.00      4.20 o 
  -4  11   5       67.83       48.22     11.89 o 
  -3  11   5     1576.73     1717.23     17.56 o 
  -2  11   5      302.30      345.26     14.43 o 
  -1  11   5       36.85       70.00     13.81 o 
   0  11   5      253.06      237.63     15.09 o 
   1  11   5     1105.73     1178.79     17.76 o 
   2  11   5      119.17      101.24     12.25 o 
   3  11   5      252.69      169.83     15.11 o 
   4  11   5      273.64      216.50     16.65 o 
   5  11   5     1701.08     1835.59     28.58 o 
   6  11   5     2679.60     2822.55     35.10 o 
   7  11   5     1776.92     1733.69     34.37 o 
   8  11   5      253.20      201.06     29.22 o 
   9  11   5      745.41      750.55     34.53 o 
  10  11   5     1169.28     1209.28     36.98 o 
  11  11   5       92.64       55.85     36.20 o 
  12  11   5      485.22      501.86     41.93 o 
  13  11   5        2.93        0.00     10.46 o 
  14  11   5      210.30      217.59     47.23 o 
 -16  12   5       10.33        0.00     34.19 o 
 -15  12   5       20.62        0.00     25.93 o 
 -14  12   5      409.66      404.14     52.14 o 
 -13  12   5       69.04        3.94     16.17 o 
 -12  12   5        4.53        0.00     19.43 o 
 -11  12   5       90.12       14.00     21.08 o 
 -10  12   5       21.64        0.00      5.67 o 
  -9  12   5        0.03        7.22     21.01 o 
  -8  12   5        1.32        0.00     21.49 o 
  -7  12   5      790.80      733.79     26.55 o 
  -6  12   5      153.85      151.21     19.72 o 
  -5  12   5      859.30      747.93     25.38 o 
  -4  12   5      222.14      184.78     17.66 o 
  -3  12   5      726.06      717.86     15.55 o 
  -2  12   5       23.10        0.88      5.07 o 
  -1  12   5     4833.46     5315.46     31.08 o 
   0  12   5      342.01      304.33     15.97 o 
   1  12   5      194.41      204.12     15.12 o 
   2  12   5      281.69      310.09     16.99 o 
   3  12   5       92.29       67.73     16.20 o 
   4  12   5      779.88      680.15     18.38 o 
   5  12   5     1004.88     1121.18     25.87 o 
   6  12   5     1133.66     1047.93     27.18 o 
   7  12   5      773.99      807.03     28.28 o 
   8  12   5       50.06       46.51     30.84 o 
   9  12   5        1.61        0.00     18.97 o 
  10  12   5       60.74       20.77     19.23 o 
  11  12   5        0.92        0.00     17.83 o 
  12  12   5     1216.54     1216.37     43.39 o 
  13  12   5       31.60        6.34     33.05 o 
 -15  13   5      534.84      628.78     65.71 o 
 -14  13   5      487.94      484.66     50.16 o 
 -13  13   5       23.49        0.00     18.55 o 
 -12  13   5      661.37      662.50     41.92 o 
 -11  13   5      928.86      897.76     41.30 o 
 -10  13   5      202.57      176.64     29.60 o 
  -9  13   5     1354.69     1336.97     39.03 o 
  -8  13   5      150.28      113.27     24.67 o 
  -7  13   5      632.65      640.67     28.72 o 
  -6  13   5       36.75        0.00     15.18 o 
  -5  13   5      156.79      168.93     25.23 o 
  -4  13   5       32.89        0.00     10.79 o 
  -3  13   5      467.51      447.49     18.27 o 
  -2  13   5      766.36      824.23     19.14 o 
  -1  13   5     4126.86     4275.45     32.47 o 
   0  13   5      662.72      654.70     18.97 o 
   1  13   5      778.16      858.08     20.19 o 
   2  13   5        9.85        0.00      4.25 o 
   3  13   5       53.07       47.59     17.79 o 
   4  13   5      674.70      648.23     28.10 o 
   5  13   5        3.68        0.00     16.89 o 
   6  13   5     2229.22     2236.79     34.62 o 
   7  13   5      123.17      117.64     26.47 o 
   8  13   5       48.39       34.95     31.86 o 
   9  13   5       75.10       18.98     39.14 o 
  10  13   5      456.83      493.97     39.05 o 
  11  13   5       46.71       37.22     31.82 o 
  12  13   5      251.53      201.81     41.07 o 
  13  13   5      188.41      117.23     48.47 o 
 -15  14   5      135.60      179.93     53.79 o 
 -14  14   5      407.42      448.28     45.29 o 
 -13  14   5        0.01        0.00     19.25 o 
 -12  14   5       62.03       17.13     26.37 o 
 -11  14   5      128.74       81.91     32.70 o 
 -10  14   5      129.36       92.04     30.15 o 
  -9  14   5       30.70        0.00     12.26 o 
  -8  14   5      255.44      211.40     28.96 o 
  -7  14   5      449.23      412.06     27.38 o 
  -6  14   5     1015.99      934.79     35.41 o 
  -5  14   5     1810.82     1825.52     39.76 o 
  -4  14   5        0.53        0.00      4.91 o 
  -3  14   5      150.09       86.04     22.44 o 
  -2  14   5       81.09       68.22     17.31 o 
  -1  14   5     3705.23     3755.74     32.23 o 
   0  14   5       12.83        0.00      8.67 o 
   1  14   5     5377.96     5975.87     39.61 o 
   2  14   5       35.85       10.63      7.09 o 
   3  14   5     3352.04     3472.59     32.12 o 
   4  14   5        0.30        0.00      6.70 o 
   5  14   5      131.63       95.00     26.99 o 
   6  14   5     1627.52     1623.74     37.88 o 
   7  14   5      148.63      118.00     29.81 o 
   8  14   5      437.24      407.73     39.91 o 
   9  14   5      239.70      275.14     40.37 o 
  10  14   5      514.63      465.44     42.28 o 
  11  14   5      109.83       86.24     31.16 o 
  12  14   5       94.47      102.73     41.99 o 
 -14  15   5       31.29        7.35     30.62 o 
 -13  15   5      369.89      310.92     39.92 o 
 -12  15   5      203.35      194.45     36.70 o 
 -11  15   5      510.04      514.20     40.55 o 
 -10  15   5       10.42        0.00     16.73 o 
  -9  15   5      120.06       74.41     30.32 o 
  -8  15   5      108.67       62.73     29.45 o 
  -7  15   5      782.45      750.57     33.86 o 
  -6  15   5     2492.09     2620.88     48.08 o 
  -5  15   5      197.76      133.45     30.30 o 
  -4  15   5      254.33      223.69     31.38 o 
  -3  15   5      153.86      130.50     23.50 o 
  -2  15   5        3.17        0.00     10.86 o 
  -1  15   5     3546.05     3574.20     33.02 o 
   0  15   5      346.53      321.03     22.13 o 
   1  15   5     3126.58     3214.68     32.27 o 
   2  15   5      550.51      509.84     22.02 o 
   3  15   5     2118.92     2169.67     34.08 o 
   4  15   5     1319.05     1230.30     33.88 o 
   5  15   5      550.20      594.16     32.19 o 
   6  15   5     2213.39     2271.24     42.16 o 
   7  15   5     1497.19     1581.94     39.09 o 
   8  15   5       15.32        0.00     45.32 o 
   9  15   5     2466.94     2840.51     57.27 o 
  10  15   5     1396.41     1603.64     54.87 o 
  11  15   5      174.35      159.36     49.79 o 
  12  15   5      934.33     1040.27     65.19 o 
 -14  16   5      504.76      512.93     50.63 o 
 -13  16   5        7.57        0.00     23.10 o 
 -12  16   5      222.33      207.90     42.38 o 
 -11  16   5        8.53        0.00      7.57 o 
 -10  16   5        2.15        0.00     23.14 o 
  -9  16   5      481.61      420.92     37.39 o 
  -8  16   5      173.23      218.83     32.63 o 
  -7  16   5      315.90      295.35     29.73 o 
  -6  16   5        4.58        0.00     17.59 o 
  -5  16   5     3088.98     3441.99     52.62 o 
  -4  16   5      678.57      688.65     34.17 o 
  -3  16   5      786.43      843.08     35.06 o 
  -2  16   5        0.19        0.00      6.66 o 
  -1  16   5        0.02       16.26     24.38 o 
   0  16   5     1258.51     1394.78     25.60 o 
   1  16   5      652.11      673.48     23.09 o 
   2  16   5       30.96       18.31     10.01 o 
   3  16   5      283.00      278.99     27.05 o 
   4  16   5      179.61      163.63     30.13 o 
   5  16   5     1256.95     1237.00     35.83 o 
   6  16   5       63.75       36.21     31.36 o 
   7  16   5      554.60      520.90     42.71 o 
   8  16   5      128.46       88.09     36.73 o 
   9  16   5     1261.10     1418.57     49.96 o 
  10  16   5     1103.48     1209.48     57.85 o 
  11  16   5      189.75      205.57     53.42 o 
 -13  17   5       81.93       27.72     17.83 o 
 -12  17   5      370.69      311.32     44.27 o 
 -11  17   5      509.92      510.44     45.36 o 
 -10  17   5      160.56      150.11     37.00 o 
  -9  17   5      794.92      792.56     41.09 o 
  -8  17   5      175.90      141.79     33.88 o 
  -7  17   5     2650.78     2630.05     46.92 o 
  -6  17   5      861.63      818.55     38.43 o 
  -5  17   5       10.36        0.00     15.08 o 
  -4  17   5       26.97        7.13     23.24 o 
  -3  17   5     1788.26     2008.91     44.57 o 
  -2  17   5       83.97       61.49     26.73 o 
  -1  17   5     2472.56     2714.25     31.99 o 
   0  17   5      900.67      841.93     25.39 o 
   1  17   5      712.98      756.23     24.58 o 
   2  17   5        9.63        0.00     17.93 o 
   3  17   5       23.35        0.00      8.18 o 
   4  17   5      532.40      531.30     35.32 o 
   5  17   5        6.94        0.33      9.27 o 
   6  17   5      508.91      556.81     36.84 o 
   7  17   5      360.54      347.07     41.26 o 
   8  17   5      351.22      270.60     48.19 o 
   9  17   5        4.69        0.00     45.53 o 
  10  17   5       77.38       18.06     33.74 o 
 -12  18   5       48.54        0.00     10.19 o 
 -11  18   5      242.14      248.30     43.71 o 
 -10  18   5       38.32        0.00     28.63 o 
  -9  18   5      437.63      392.47     41.04 o 
  -8  18   5       12.57        0.00     17.06 o 
  -7  18   5      125.24       19.11     19.82 o 
  -6  18   5      161.79      126.14     40.27 o 
  -5  18   5      980.29     1064.17     40.63 o 
  -4  18   5      326.52      309.31     37.33 o 
  -3  18   5      121.42       85.44     34.28 o 
  -2  18   5        1.46        0.00      5.30 o 
  -1  18   5       16.16        0.00      6.60 o 
   0  18   5       65.25       29.28     14.59 o 
   1  18   5     1029.51     1008.63     29.03 o 
   2  18   5      387.77      362.76     29.73 o 
   3  18   5      274.41      207.22     32.27 o 
   4  18   5      403.11      351.61     40.25 o 
   5  18   5      615.73      751.69     42.08 o 
   6  18   5        2.46        0.00     14.05 o 
   7  18   5      794.64      763.89     48.16 o 
   8  18   5        0.64        0.00     31.60 o 
   9  18   5        4.02        0.00     27.76 o 
 -11  19   5       31.84        0.00     19.67 o 
 -10  19   5        6.08        0.00     32.47 o 
  -9  19   5        0.29        0.00     19.95 o 
  -8  19   5        8.97        0.00     10.09 o 
  -7  19   5       45.33       51.40     26.47 o 
  -6  19   5      102.50       72.39     34.11 o 
  -5  19   5       81.00       50.60     39.45 o 
  -4  19   5      326.35      296.42     39.23 o 
  -3  19   5      170.79      156.77     37.06 o 
  -2  19   5      890.34      937.74     42.81 o 
  -1  19   5      333.79      295.46     37.08 o 
   0  19   5       79.94       80.27     27.85 o 
   1  19   5      592.14      650.70     34.02 o 
   2  19   5        3.39        0.00     10.63 o 
   3  19   5      105.61       75.99     42.46 o 
   4  19   5       19.75        0.00     21.45 o 
   5  19   5        2.42        0.00     23.72 o 
   6  19   5      137.18      110.89     43.33 o 
   7  19   5      132.06      152.37     44.01 o 
   8  19   5      137.99       20.66     37.54 o 
 -10  20   5       20.70        0.00     25.95 o 
  -9  20   5       32.45        0.00     30.72 o 
  -8  20   5       28.47        0.00     20.68 o 
  -7  20   5       41.56        0.09     18.34 o 
  -6  20   5       30.12        6.26     15.03 o 
  -5  20   5      155.95      210.37     37.43 o 
  -4  20   5       29.99        0.00      8.42 o 
  -3  20   5      190.39      275.33     39.31 o 
  -2  20   5        5.23        0.00     20.04 o 
  -1  20   5      332.90      253.30     35.57 o 
   0  20   5        0.30        0.00     22.60 o 
   1  20   5        0.71        1.90      7.27 o 
   2  20   5      700.75      724.07     37.89 o 
   3  20   5      120.19      159.75     42.66 o 
   4  20   5      209.30      143.92     41.74 o 
   5  20   5       20.01        0.00     28.79 o 
   6  20   5      141.17      141.18     43.40 o 
   7  20   5       26.33        0.00     25.59 o 
  -8  21   5        0.31        0.00     31.94 o 
  -7  21   5      178.74      162.81     43.39 o 
  -6  21   5        0.18        0.00     24.25 o 
  -5  21   5        8.92        0.00     22.46 o 
  -4  21   5      126.67      116.97     40.27 o 
  -3  21   5        0.91       17.12     24.61 o 
  -2  21   5       26.28       26.86     26.58 o 
  -1  21   5      650.99      664.62     45.94 o 
   0  21   5       44.98       23.02     45.10 o 
   1  21   5      499.12      538.10     45.03 o 
   2  21   5       50.95       58.69     37.03 o 
   3  21   5       59.19       35.61     19.82 o 
   4  21   5       34.37        0.00     18.63 o 
   5  21   5       28.37       21.98     36.44 o 
   6  21   5        8.92        0.00     25.12 o 
  -6  22   5       90.65       97.15     40.78 o 
  -5  22   5       42.21       52.93     43.44 o 
  -4  22   5       20.28       66.88     45.25 o 
  -3  22   5     1219.13     1464.50     55.33 o 
  -2  22   5       48.60       44.16     48.22 o 
  -1  22   5       27.00       19.13     69.36 o 
   0  22   5        6.99        0.00     28.68 o 
   1  22   5      707.62      816.34     64.97 o 
   2  22   5      190.04      132.68     40.09 o 
   3  22   5      159.89      151.36     53.05 o 
   4  22   5        5.47        0.00     20.21 o 
  -3  23   5      376.54      422.87     56.01 o 
  -2  23   5      128.03      125.89     48.36 o 
  -1  23   5      470.13      547.45     77.34 o 
   0  23   5        7.78        0.00     15.68 o 
 -18   0   6      260.67      286.39     63.97 o 
 -17   0   6      447.72      506.65     65.22 o 
 -16   0   6      209.41      164.43     60.38 o 
 -15   0   6     2281.22     2154.16     62.62 o 
 -14   0   6     1900.80     1983.11     76.07 o 
 -13   0   6       77.73       77.62     33.25 o 
 -12   0   6      143.41       93.37     35.01 o 
 -11   0   6     5337.25     5423.15     71.19 o 
 -10   0   6        8.46        0.00     15.78 o 
  -9   0   6        8.83        0.00     10.17 o 
  -8   0   6     1539.36     1575.01     23.89 o 
  -7   0   6      334.76      334.81     16.06 o 
  -6   0   6     3354.54     3660.22     30.12 o 
  -5   0   6     2303.37     2320.50     21.64 o 
  -4   0   6    18433.52    19054.92    132.85 o 
  -3   0   6     2930.70     2956.21     33.07 o 
  -2   0   6    17845.03    18021.51     73.83 o 
  -1   0   6     1168.78     1074.52     23.80 o 
   0   0   6     8046.13     7660.19     44.40 o 
   1   0   6       81.15       84.56     14.28 o 
   2   0   6     6030.08     6619.21     41.61 o 
   3   0   6     9625.39     9979.45     63.20 o 
   4   0   6     1321.62     1474.14     22.15 o 
   5   0   6      342.98      325.13     16.58 o 
   6   0   6      235.31      298.49     16.94 o 
   7   0   6     3224.05     2946.77     32.26 o 
   8   0   6     1388.61     1432.50     26.03 o 
   9   0   6       67.04       48.54     25.60 o 
  10   0   6        0.36        0.00     11.47 o 
  11   0   6        6.79        0.00     15.23 o 
  12   0   6       19.18        0.00     15.47 o 
  13   0   6      309.16      280.99     73.16 o 
  14   0   6       17.86        0.00     32.58 o 
  15   0   6       28.62       41.49     78.44 o 
 -18   1   6      830.71      979.60     60.77 o 
 -17   1   6      515.03      588.58     45.39 o 
 -16   1   6       23.25        0.00      8.04 o 
 -15   1   6     2513.32     2779.35     49.46 o 
 -14   1   6      197.02      136.81     32.09 o 
 -13   1   6     2842.52     2812.26     43.99 o 
 -12   1   6        3.74        0.00      4.70 o 
 -11   1   6     1920.71     1841.28     33.43 o 
 -10   1   6       27.13        3.08      4.07 o 
  -9   1   6     1892.93     1859.06     19.13 o 
  -8   1   6     1349.58     1325.56     15.87 o 
  -7   1   6      497.17      513.00     12.05 o 
  -6   1   6        6.86        0.00      4.43 o 
  -5   1   6      278.66      300.66      9.60 o 
  -4   1   6     4322.70     4391.17     20.15 o 
  -3   1   6     6778.61     6724.29     32.73 o 
  -2   1   6    12429.08    13339.25     41.66 o 
  -1   1   6      922.38      862.69     14.43 o 
   0   1   6      242.37      276.32     14.75 o 
   1   1   6      657.08      543.81     10.98 o 
   2   1   6     1667.58     1667.84     13.56 o 
   3   1   6     4537.36     4503.94     24.54 o 
   4   1   6     5955.68     6722.78     28.72 o 
   5   1   6       35.22       39.14      9.56 o 
   6   1   6      512.83      582.04     12.92 o 
   7   1   6     3112.01     3083.15     23.25 o 
   8   1   6      133.55      141.80     14.07 o 
   9   1   6       19.31        0.33      5.37 o 
  10   1   6     1499.84     1595.89     26.18 o 
  11   1   6      858.24      872.42     29.47 o 
  12   1   6        3.97        0.00     23.71 o 
  13   1   6       25.79       20.54     22.96 o 
  14   1   6       59.36        0.00      7.63 o 
  15   1   6      124.67       81.47     60.27 o 
 -18   2   6       30.38        0.31     12.19 o 
 -17   2   6     2734.16     2857.59     57.76 o 
 -16   2   6       65.52       13.92     16.50 o 
 -15   2   6       16.63        0.00     17.90 o 
 -14   2   6       51.65       28.64     22.73 o 
 -13   2   6       32.36        9.43     15.40 o 
 -12   2   6     1080.60     1056.40     32.76 o 
 -11   2   6      388.95      321.10     20.52 o 
 -10   2   6     3110.41     3196.61     30.56 o 
  -9   2   6     1500.77     1500.85     21.44 o 
  -8   2   6     1427.24     1370.73     16.11 o 
  -7   2   6       97.64      112.11     10.64 o 
  -6   2   6     1900.35     2157.15     14.71 o 
  -5   2   6     3003.64     3040.17     17.41 o 
  -4   2   6     2356.12     2653.60     19.58 o 
  -3   2   6      270.28      292.84      9.76 o 
  -2   2   6     4987.41     4658.74     24.18 o 
  -1   2   6     2874.39     2851.76     20.39 o 
   0   2   6      594.23      573.60     11.45 o 
   1   2   6       81.74       50.34      8.67 o 
   2   2   6      202.83      286.20     10.01 o 
   3   2   6       51.48       38.48      8.77 o 
   4   2   6       73.89       66.53     11.21 o 
   5   2   6     1411.59     1323.56     16.01 o 
   6   2   6      565.30      502.32     12.30 o 
   7   2   6     1618.87     1815.10     19.50 o 
   8   2   6     3842.87     3956.98     29.28 o 
   9   2   6     2800.28     2814.79     27.04 o 
  10   2   6        5.93        0.00     19.09 o 
  11   2   6      263.37      225.89     25.83 o 
  12   2   6       85.00       54.04     38.45 o 
  13   2   6     1145.26     1240.96     56.82 o 
  14   2   6        0.69        0.00     20.12 o 
  15   2   6      112.83      111.60     61.39 o 
 -18   3   6       70.75       65.78     52.10 o 
 -17   3   6       49.61       41.51     22.11 o 
 -16   3   6       20.95        0.00     17.80 o 
 -15   3   6      177.39      146.73     33.34 o 
 -14   3   6      171.94      136.45     32.05 o 
 -13   3   6       37.27        0.00     13.27 o 
 -12   3   6        4.11        0.00     11.96 o 
 -11   3   6      791.54      881.63     22.34 o 
 -10   3   6       22.70       29.07     15.15 o 
  -9   3   6       21.86       30.37     14.87 o 
  -8   3   6        7.13        0.00      3.51 o 
  -7   3   6     1355.93     1356.18     15.36 o 
  -6   3   6     1085.95     1067.35     12.18 o 
  -5   3   6     2402.50     2312.79     15.07 o 
  -4   3   6        0.99        0.00      3.40 o 
  -3   3   6       30.12        5.04      4.80 o 
  -2   3   6     3790.91     3916.99     21.25 o 
  -1   3   6      189.40      205.78     10.83 o 
   0   3   6      557.91      527.23     10.94 o 
   1   3   6      826.10      761.16     11.67 o 
   2   3   6      892.84      844.32     12.49 o 
   3   3   6      964.85     1093.06     13.52 o 
   4   3   6      412.23      507.79     12.21 o 
   5   3   6       18.97        0.00      4.88 o 
   6   3   6     2076.16     2379.22     22.24 o 
   7   3   6      489.81      465.11     16.01 o 
   8   3   6     1020.11     1089.42     19.33 o 
   9   3   6     1957.61     1947.43     28.53 o 
  10   3   6      348.92      339.86     22.74 o 
  11   3   6       42.43        5.85     14.38 o 
  12   3   6        0.70        0.00     15.67 o 
  13   3   6       95.97       86.06     44.57 o 
  14   3   6        4.33        0.00     56.83 o 
  15   3   6       42.85       59.20     56.27 o 
 -18   4   6        7.00        0.00      1.82 o 
 -17   4   6        7.47        0.00     34.97 o 
 -16   4   6      153.64      133.48     38.11 o 
 -15   4   6       23.70        0.00     15.21 o 
 -14   4   6       55.03        0.00     16.47 o 
 -13   4   6       33.01        0.00     12.66 o 
 -12   4   6      337.15      349.50     25.37 o 
 -11   4   6      981.54      968.39     23.26 o 
 -10   4   6      828.71      838.45     21.06 o 
  -9   4   6       32.65       35.70     15.21 o 
  -8   4   6       49.39       26.41     14.28 o 
  -7   4   6      685.25      714.23     11.85 o 
  -6   4   6      943.99     1045.79     11.86 o 
  -5   4   6     5777.80     6116.63     23.56 o 
  -4   4   6     5343.66     6212.44     30.72 o 
  -3   4   6     1041.09     1034.28     13.78 o 
  -2   4   6     4564.56     4525.06     22.96 o 
  -1   4   6      148.62      181.24      9.45 o 
   0   4   6     3282.43     3356.39     20.81 o 
   1   4   6      637.73      638.02     11.11 o 
   2   4   6      768.31      938.49     11.49 o 
   3   4   6     4343.81     4420.92     24.27 o 
   4   4   6      700.95      828.29     14.36 o 
   5   4   6     1520.74     1602.24     18.52 o 
   6   4   6      566.61      522.63     15.17 o 
   7   4   6     4272.68     4421.98     29.90 o 
   8   4   6        2.90        0.00      4.41 o 
   9   4   6     4788.72     4819.48     39.71 o 
  10   4   6       70.40        0.00      8.09 o 
  11   4   6     1195.64     1265.48     30.20 o 
  12   4   6      250.39      267.15     29.66 o 
  13   4   6      289.41      304.74     49.38 o 
  14   4   6       17.72        0.00     25.76 o 
  15   4   6       23.42        0.00     61.78 o 
 -18   5   6       13.75       64.32     61.48 o 
 -17   5   6      610.12      728.07     57.01 o 
 -16   5   6        2.79        0.00     20.67 o 
 -15   5   6        0.00        0.00      5.64 o 
 -14   5   6        8.91        0.00      6.41 o 
 -13   5   6      804.29      775.08     31.74 o 
 -12   5   6      180.53      161.73     22.01 o 
 -11   5   6      364.51      287.83     22.01 o 
 -10   5   6       15.62        0.00      3.65 o 
  -9   5   6     2166.75     2296.36     27.25 o 
  -8   5   6     2368.70     2253.16     23.57 o 
  -7   5   6      380.33      445.78     11.73 o 
  -6   5   6    13166.16    14283.78     48.25 o 
  -5   5   6      856.70      814.85     11.26 o 
  -4   5   6      438.92      437.82     11.76 o 
  -3   5   6      328.24      309.92     11.46 o 
  -2   5   6      335.79      407.50     11.75 o 
  -1   5   6      132.88      171.94      9.70 o 
   0   5   6     3799.56     4057.04     21.17 o 
   1   5   6     3728.73     3741.36     21.38 o 
   2   5   6     5556.44     6152.80     29.49 o 
   3   5   6      404.34      423.00     13.09 o 
   4   5   6     7781.43     8634.42     36.43 o 
   5   5   6        3.10        0.00      4.99 o 
   6   5   6       23.48        3.95      4.91 o 
   7   5   6      109.76      101.45     15.65 o 
   8   5   6      204.62      173.06     19.20 o 
   9   5   6     3139.35     3298.85     35.12 o 
  10   5   6       60.08       32.73     25.32 o 
  11   5   6     2036.82     2200.04     35.22 o 
  12   5   6      247.05      245.05     31.72 o 
  13   5   6      525.56      555.83     42.82 o 
  14   5   6      588.85      672.20     64.14 o 
  15   5   6      269.96      343.69     71.09 o 
 -18   6   6      407.09      489.03     71.43 o 
 -17   6   6     1766.01     2047.83     69.86 o 
 -16   6   6        9.13        1.62      5.19 o 
 -15   6   6      451.62      418.91     46.64 o 
 -14   6   6      475.26      410.84     41.06 o 
 -13   6   6     1225.04     1239.10     34.60 o 
 -12   6   6     5178.04     5575.07     51.73 o 
 -11   6   6     1319.78     1422.89     30.78 o 
 -10   6   6     1143.97     1056.32     22.79 o 
  -9   6   6     4054.13     4145.72     32.67 o 
  -8   6   6     2212.37     2350.81     24.51 o 
  -7   6   6      556.37      516.70     18.35 o 
  -6   6   6      213.36      201.48     12.91 o 
  -5   6   6       24.22        0.96      3.41 o 
  -4   6   6      262.75      187.11     11.66 o 
  -3   6   6     1386.91     1382.26     16.11 o 
  -2   6   6    16954.67    17009.86     48.04 o 
  -1   6   6      347.63      344.62     10.60 o 
   0   6   6     4685.14     4569.64     19.93 o 
   1   6   6     2256.66     2274.27     15.62 o 
   2   6   6      492.51      554.25     11.81 o 
   3   6   6     8328.64     8640.26     36.24 o 
   4   6   6      374.80      369.01     14.14 o 
   5   6   6     1030.04      978.20     18.90 o 
   6   6   6     1044.50     1030.76     20.41 o 
   7   6   6       12.57        0.00      5.22 o 
   8   6   6     2229.06     2162.90     29.15 o 
   9   6   6      228.85      162.14     22.43 o 
  10   6   6        1.47        0.00     16.34 o 
  11   6   6      154.60      121.95     28.65 o 
  12   6   6       40.24       30.90     28.12 o 
  13   6   6     2126.45     2355.81     41.46 o 
  14   6   6        3.76       32.70     56.76 o 
  15   6   6       61.08       86.56     94.19 o 
 -17   7   6        0.98        0.00     26.96 o 
 -16   7   6      242.79      247.00     57.84 o 
 -15   7   6       71.44       70.18     42.52 o 
 -14   7   6     2654.37     2667.90     56.04 o 
 -13   7   6      780.61      740.96     36.96 o 
 -12   7   6     2408.54     2538.89     39.34 o 
 -11   7   6        0.25        0.00      7.69 o 
 -10   7   6      350.36      291.88     21.48 o 
  -9   7   6       16.90       17.87     20.27 o 
  -8   7   6       31.37       46.34     16.06 o 
  -7   7   6        1.11        0.00      5.67 o 
  -6   7   6        3.69        0.00      4.14 o 
  -5   7   6      902.53      831.15     17.60 o 
  -4   7   6     1215.29      935.12     14.48 o 
  -3   7   6      209.73      187.19     11.36 o 
  -2   7   6     5853.04     6393.14     27.36 o 
  -1   7   6      997.00     1084.21     14.25 o 
   0   7   6     8487.56     9002.41     31.30 o 
   1   7   6     1712.90     1743.93     14.46 o 
   2   7   6      796.48      806.73     12.81 o 
   3   7   6      220.79      194.27     13.57 o 
   4   7   6      433.50      523.88     14.63 o 
   5   7   6     2070.81     2098.31     24.61 o 
   6   7   6      785.27      767.75     19.38 o 
   7   7   6     2808.39     2811.01     33.39 o 
   8   7   6     1262.71     1355.73     28.11 o 
   9   7   6      758.36      747.84     25.00 o 
  10   7   6      371.61      330.78     28.26 o 
  11   7   6     1375.36     1314.76     32.63 o 
  12   7   6       57.60       48.48     26.71 o 
  13   7   6      278.08      262.94     37.63 o 
  14   7   6      334.58      348.63     45.38 o 
 -17   8   6        2.83        0.00     25.18 o 
 -16   8   6      163.98      142.08     51.45 o 
 -15   8   6      122.13       85.08     47.57 o 
 -14   8   6       14.81        0.00     18.89 o 
 -13   8   6      405.43      379.12     34.81 o 
 -12   8   6       48.18        0.00     22.07 o 
 -11   8   6       25.36        0.00     10.96 o 
 -10   8   6      345.86      334.31     24.96 o 
  -9   8   6      204.17      163.95     18.73 o 
  -8   8   6     1649.24     1709.77     26.62 o 
  -7   8   6     1672.98     1723.98     25.24 o 
  -6   8   6      185.76      180.42     16.87 o 
  -5   8   6       86.34       66.28     11.98 o 
  -4   8   6    13911.46    15137.61     44.07 o 
  -3   8   6        6.04        0.00      2.32 o 
  -2   8   6      615.97      538.21     12.15 o 
  -1   8   6       70.96       59.94     10.48 o 
   0   8   6      748.68      654.09     12.86 o 
   1   8   6      238.56      212.10     12.27 o 
   2   8   6      120.03       71.66     11.62 o 
   3   8   6        0.13        0.00      4.87 o 
   4   8   6       35.05       35.83     11.88 o 
   5   8   6      406.41      385.51     15.62 o 
   6   8   6       44.28        9.67      7.54 o 
   7   8   6      791.47      863.09     27.57 o 
   8   8   6     3376.21     3575.63     38.80 o 
   9   8   6     2129.98     2155.58     38.34 o 
  10   8   6     1555.59     1577.51     33.00 o 
  11   8   6      294.56      287.83     31.25 o 
  12   8   6        0.18        0.00     16.81 o 
  13   8   6       10.89        0.00     10.99 o 
  14   8   6        1.67        0.00     24.16 o 
 -17   9   6      467.71      529.09     78.07 o 
 -16   9   6       48.86        0.00     27.03 o 
 -15   9   6      112.21      118.19     58.65 o 
 -14   9   6        4.46        0.00     16.78 o 
 -13   9   6      239.09      170.44     31.27 o 
 -12   9   6      204.70      110.63     32.34 o 
 -11   9   6        1.85        0.00     16.76 o 
 -10   9   6      831.01      887.08     25.10 o 
  -9   9   6      200.98      172.03     20.61 o 
  -8   9   6      342.35      299.83     20.46 o 
  -7   9   6        9.21        0.00      2.66 o 
  -6   9   6      496.22      431.13     20.49 o 
  -5   9   6        2.78        0.00      3.87 o 
  -4   9   6      338.19      338.36     12.73 o 
  -3   9   6       48.43       34.88      8.60 o 
  -2   9   6      266.87      303.98     13.79 o 
  -1   9   6       53.76       21.75      5.93 o 
   0   9   6      424.09      478.02     13.86 o 
   1   9   6     1967.67     1951.54     20.20 o 
   2   9   6      628.02      620.17     15.39 o 
   3   9   6       23.29       22.08     11.84 o 
   4   9   6      343.03      374.75     16.43 o 
   5   9   6     1195.08     1196.75     18.79 o 
   6   9   6      137.30       98.01     22.94 o 
   7   9   6      199.77      157.87     24.50 o 
   8   9   6      242.12      210.52     30.58 o 
   9   9   6      393.11      388.66     33.36 o 
  10   9   6      104.75       98.25     28.69 o 
  11   9   6      214.53      232.81     35.14 o 
  12   9   6       11.86        0.00     10.93 o 
  13   9   6        4.82        0.00     17.49 o 
  14   9   6       27.37        0.76     13.79 o 
 -17  10   6        1.07        0.00     65.34 o 
 -16  10   6        0.27        0.00     28.55 o 
 -15  10   6       12.65        0.00     19.42 o 
 -14  10   6      119.06       59.45     43.92 o 
 -13  10   6      143.84      119.71     36.45 o 
 -12  10   6      545.66      564.97     32.11 o 
 -11  10   6      269.00      280.13     30.06 o 
 -10  10   6      810.19      725.45     30.12 o 
  -9  10   6       12.82        0.00      4.42 o 
  -8  10   6      295.17      273.72     23.78 o 
  -7  10   6      197.16      135.95     21.50 o 
  -6  10   6      874.93      853.53     27.55 o 
  -5  10   6     2338.77     2397.00     36.02 o 
  -4  10   6      875.41      812.97     14.94 o 
  -3  10   6      611.81      599.97     13.77 o 
  -2  10   6     2483.39     2806.23     21.71 o 
  -1  10   6       11.51        0.00      3.85 o 
   0  10   6      423.85      441.01     14.38 o 
   1  10   6      292.88      317.12     14.80 o 
   2  10   6      100.51       54.56     13.30 o 
   3  10   6        5.42        0.00      5.93 o 
   4  10   6       14.30        0.00      9.61 o 
   5  10   6        6.36        0.00     11.68 o 
   6  10   6      824.64      838.70     28.88 o 
   7  10   6       51.82        0.00     14.65 o 
   8  10   6      330.83      324.37     32.81 o 
   9  10   6       31.53        0.00     13.79 o 
  10  10   6       53.99        7.48     23.26 o 
  11  10   6      541.58      504.97     39.54 o 
  12  10   6       30.36        2.14     13.82 o 
  13  10   6      278.84      187.72     44.42 o 
 -16  11   6       32.75       17.85     43.71 o 
 -15  11   6      373.95      374.38     51.20 o 
 -14  11   6      247.65      266.95     46.99 o 
 -13  11   6        5.37        0.00     19.77 o 
 -12  11   6      376.65      309.30     31.36 o 
 -11  11   6      147.80      102.93     29.44 o 
 -10  11   6      983.24     1006.68     32.15 o 
  -9  11   6      321.82      298.32     25.70 o 
  -8  11   6     3314.81     3453.91     41.85 o 
  -7  11   6      116.00      127.47     21.93 o 
  -6  11   6        0.55        0.97      7.74 o 
  -5  11   6        2.65        0.00      6.29 o 
  -4  11   6     2910.17     3072.85     23.47 o 
  -3  11   6        6.05        0.00      7.03 o 
  -2  11   6        3.03        0.51      6.08 o 
  -1  11   6       16.82        4.68      4.96 o 
   0  11   6      822.93      767.20     16.50 o 
   1  11   6      143.95      116.90     13.84 o 
   2  11   6       12.16        0.53      4.66 o 
   3  11   6        5.24        0.00      4.62 o 
   4  11   6      325.60      240.07     20.15 o 
   5  11   6        3.00        0.00      9.71 o 
   6  11   6      917.44      826.66     37.20 o 
   7  11   6      223.83      166.16     32.61 o 
   8  11   6      132.79      104.36     31.19 o 
   9  11   6       19.70        0.00     17.78 o 
  10  11   6       34.13       17.97     16.10 o 
  11  11   6        3.65        0.00     32.61 o 
  12  11   6      201.83      142.87     41.54 o 
  13  11   6      168.11      175.02     41.99 o 
 -16  12   6        0.02        0.00     25.68 o 
 -15  12   6     1350.92     1321.90     55.83 o 
 -14  12   6       91.15       25.56     39.67 o 
 -13  12   6     1063.87     1097.10     41.30 o 
 -12  12   6     1328.25     1342.12     39.13 o 
 -11  12   6       73.29        8.65     14.17 o 
 -10  12   6     3643.63     3982.98     47.84 o 
  -9  12   6        0.41        0.00     15.99 o 
  -8  12   6      541.60      525.49     26.30 o 
  -7  12   6       66.10       76.26     22.04 o 
  -6  12   6      525.16      546.79     34.33 o 
  -5  12   6      295.23      257.84     22.15 o 
  -4  12   6     1222.01     1276.31     24.94 o 
  -3  12   6      402.39      378.14     15.76 o 
  -2  12   6      360.96      286.06     15.44 o 
  -1  12   6      420.06      421.24     17.48 o 
   0  12   6     2607.03     2577.52     24.97 o 
   1  12   6      300.11      279.88     17.90 o 
   2  12   6      298.20      246.22     17.18 o 
   3  12   6       80.19       48.23     18.16 o 
   4  12   6        0.27        0.00      6.77 o 
   5  12   6        2.44        0.00     13.84 o 
   6  12   6     4020.62     4293.06     57.71 o 
   7  12   6       17.59        0.00     14.86 o 
   8  12   6     1030.04     1121.41     42.66 o 
   9  12   6      250.83      219.30     37.88 o 
  10  12   6      156.70      149.75     40.66 o 
  11  12   6     2199.85     2324.43     53.45 o 
  12  12   6       38.13        2.43      5.62 o 
  13  12   6       35.42        0.00     26.58 o 
 -15  13   6      185.21      267.11     63.78 o 
 -14  13   6      400.46      429.97     49.29 o 
 -13  13   6     2453.51     2697.80     53.98 o 
 -12  13   6        2.18        0.00     33.10 o 
 -11  13   6      852.30      860.24     38.95 o 
 -10  13   6      146.12      142.22     29.64 o 
  -9  13   6        1.22        0.00     13.87 o 
  -8  13   6       43.83        3.41     20.97 o 
  -7  13   6        0.53        0.00     16.08 o 
  -6  13   6     3612.35     3529.97     49.75 o 
  -5  13   6       17.94       29.23     26.99 o 
  -4  13   6      494.77      426.42     24.72 o 
  -3  13   6        6.00        0.00      5.76 o 
  -2  13   6        6.47        0.00      9.10 o 
  -1  13   6     2024.85     2111.73     25.98 o 
   0  13   6     2618.82     2614.88     28.10 o 
   1  13   6      671.59      681.73     20.02 o 
   2  13   6     3229.70     3386.89     31.22 o 
   3  13   6       20.77        5.05      6.75 o 
   4  13   6      219.02      206.56     26.77 o 
   5  13   6      109.03       87.04     26.63 o 
   6  13   6     1807.74     1740.10     38.39 o 
   7  13   6     1576.90     1677.38     42.41 o 
   8  13   6      146.47      144.34     41.22 o 
   9  13   6      825.30      833.14     48.17 o 
  10  13   6       45.53       31.36     39.73 o 
  11  13   6       31.93       50.02     40.25 o 
  12  13   6      463.33      487.39     54.77 o 
 -15  14   6       56.69        3.13     19.31 o 
 -14  14   6      201.11      214.83     48.25 o 
 -13  14   6       27.75       26.28     31.60 o 
 -12  14   6      218.94      279.93     40.25 o 
 -11  14   6       80.12       64.17     32.09 o 
 -10  14   6      296.35      276.07     34.84 o 
  -9  14   6     2235.97     2153.60     41.28 o 
  -8  14   6      257.06      267.04     29.95 o 
  -7  14   6       85.43       90.90     24.07 o 
  -6  14   6     3048.50     3222.09     50.08 o 
  -5  14   6     1823.19     1877.76     41.30 o 
  -4  14   6      847.88      862.79     32.43 o 
  -3  14   6       26.37        0.70      9.68 o 
  -2  14   6     1865.78     1799.97     25.24 o 
  -1  14   6      214.68      182.65     20.06 o 
   0  14   6      285.65      268.74     21.77 o 
   1  14   6       26.60        3.50     11.95 o 
   2  14   6       16.80        0.74      4.95 o 
   3  14   6      235.23      245.52     22.91 o 
   4  14   6       77.16       29.50     18.01 o 
   5  14   6      779.67      843.04     34.44 o 
   6  14   6       27.41        0.00     10.33 o 
   7  14   6      123.93      123.21     35.12 o 
   8  14   6      141.43      194.90     34.38 o 
   9  14   6        4.35        0.00     33.18 o 
  10  14   6      963.67     1000.97     56.54 o 
  11  14   6      701.72      801.74     57.86 o 
  12  14   6      132.49      157.80     54.04 o 
 -14  15   6       37.08       77.76     41.49 o 
 -13  15   6      318.01      342.98     45.84 o 
 -12  15   6       16.42        0.00     13.16 o 
 -11  15   6      364.40      353.63     38.15 o 
 -10  15   6       20.71        0.00     21.07 o 
  -9  15   6        1.38        0.00      7.27 o 
  -8  15   6       10.51        0.00     17.55 o 
  -7  15   6      497.33      543.43     31.82 o 
  -6  15   6      551.13      535.44     37.03 o 
  -5  15   6        5.76        0.00     10.63 o 
  -4  15   6      844.20      783.71     35.64 o 
  -3  15   6        9.63        1.08      5.37 o 
  -2  15   6     6698.51     7178.27     44.13 o 
  -1  15   6        4.11        0.00      9.42 o 
   0  15   6     1871.46     1860.25     27.27 o 
   1  15   6       26.33        2.00      7.25 o 
   2  15   6     1591.25     1786.99     27.31 o 
   3  15   6      318.39      271.27     29.45 o 
   4  15   6      120.00       96.56     27.84 o 
   5  15   6       12.52        0.00     12.29 o 
   6  15   6       39.40       39.06     33.33 o 
   7  15   6      277.52      256.42     38.07 o 
   8  15   6      618.76      622.21     48.56 o 
   9  15   6     1001.01     1046.57     55.91 o 
  10  15   6      195.28      187.40     48.87 o 
  11  15   6      509.14      538.48     58.43 o 
 -13  16   6        2.92        0.00     23.56 o 
 -12  16   6       31.22       12.68     36.92 o 
 -11  16   6      102.78       16.29     25.54 o 
 -10  16   6        3.92        0.00     22.80 o 
  -9  16   6      362.46      381.12     35.90 o 
  -8  16   6     2545.48     2532.87     46.27 o 
  -7  16   6      173.24      167.41     29.74 o 
  -6  16   6      373.55      347.57     37.62 o 
  -5  16   6      269.60      226.86     33.47 o 
  -4  16   6      162.16      179.78     33.37 o 
  -3  16   6      319.45      306.09     34.06 o 
  -2  16   6      666.12      618.55     32.11 o 
  -1  16   6       32.26       20.32     15.31 o 
   0  16   6     1182.47     1146.30     24.93 o 
   1  16   6      681.21      670.74     24.68 o 
   2  16   6     1910.83     2073.25     29.34 o 
   3  16   6      180.06      147.29     26.66 o 
   4  16   6      160.11      166.37     30.69 o 
   5  16   6       91.59       91.16     28.45 o 
   6  16   6      455.46      439.70     37.60 o 
   7  16   6       70.16       78.01     52.28 o 
   8  16   6      191.15      182.01     43.73 o 
   9  16   6      130.93      148.75     45.72 o 
  10  16   6       21.17        0.00     12.52 o 
 -13  17   6      462.07      484.37     51.89 o 
 -12  17   6       40.06       34.77     40.52 o 
 -11  17   6        2.42        0.00     34.11 o 
 -10  17   6       73.36       30.32     36.05 o 
  -9  17   6      152.81      166.18     33.40 o 
  -8  17   6       66.42        2.95      8.66 o 
  -7  17   6        9.13        0.00     13.70 o 
  -6  17   6       54.83        0.00     10.53 o 
  -5  17   6       24.47        8.91     32.79 o 
  -4  17   6     1035.75      978.25     38.84 o 
  -3  17   6      357.88      307.66     33.39 o 
  -2  17   6      775.11      734.96     32.87 o 
  -1  17   6      109.16      117.55     22.50 o 
   0  17   6     1366.59     1387.37     27.73 o 
   1  17   6        0.56        0.00      9.78 o 
   2  17   6      717.39      617.33     37.87 o 
   3  17   6      152.69      186.70     31.16 o 
   4  17   6        0.18        0.00      9.53 o 
   5  17   6     1318.45     1492.88     42.38 o 
   6  17   6      258.58      248.35     39.78 o 
   7  17   6        2.40        0.00     20.97 o 
   8  17   6      206.23      190.27     46.93 o 
   9  17   6       30.98        8.22     25.28 o 
 -12  18   6       77.98       22.80     22.11 o 
 -11  18   6        0.04        0.00     15.35 o 
 -10  18   6      715.03      725.14     48.18 o 
  -9  18   6       14.63        2.12     18.32 o 
  -8  18   6       21.63        0.00     19.48 o 
  -7  18   6      154.22      137.91     31.81 o 
  -6  18   6      426.59      417.12     41.83 o 
  -5  18   6       23.07        2.12     15.94 o 
  -4  18   6      588.96      592.65     41.34 o 
  -3  18   6       11.94        0.00      8.18 o 
  -2  18   6      419.72      507.65     36.82 o 
  -1  18   6      109.01       99.29     31.46 o 
   0  18   6     1523.54     1578.80     29.60 o 
   1  18   6        5.23        0.00      8.92 o 
   2  18   6        5.64       20.77     34.18 o 
   3  18   6      100.02       94.32     35.36 o 
   4  18   6        0.95        0.02     12.43 o 
   5  18   6       51.56       26.89     32.12 o 
   6  18   6      457.91      417.14     43.28 o 
   7  18   6       49.02        0.00     20.66 o 
   8  18   6       26.00        0.00     14.32 o 
   9  18   6      413.73      462.79    103.55 o 
 -11  19   6      128.72      176.51     50.66 o 
 -10  19   6       76.17       56.85     49.70 o 
  -9  19   6       32.69        1.92     13.66 o 
  -8  19   6     1105.73     1390.53     46.38 o 
  -7  19   6        0.47        0.00     11.65 o 
  -6  19   6        0.29        0.00     13.32 o 
  -5  19   6       41.11        5.20     17.02 o 
  -4  19   6       18.86       28.27     41.48 o 
  -3  19   6      153.66      157.68     36.69 o 
  -2  19   6      396.07      454.61     41.76 o 
  -1  19   6      333.50      306.00     37.40 o 
   0  19   6        8.23        0.00      7.58 o 
   1  19   6       75.19       82.34     30.50 o 
   2  19   6     1582.00     1908.44     42.90 o 
   3  19   6      818.47      951.22     43.77 o 
   4  19   6     1267.22     1445.88     46.94 o 
   5  19   6       39.53        5.24      9.95 o 
   6  19   6       91.54       74.57     39.92 o 
   7  19   6      485.72      578.97     58.36 o 
  -9  20   6       30.81       11.51     17.09 o 
  -8  20   6      432.12      493.20     48.08 o 
  -7  20   6       31.73        0.00     28.09 o 
  -6  20   6       30.14        0.00     16.86 o 
  -5  20   6       50.63       47.42     37.28 o 
  -4  20   6      180.08      168.73     39.55 o 
  -3  20   6      261.95      302.92     40.62 o 
  -2  20   6      107.37      130.78     39.14 o 
  -1  20   6        5.97        0.00     27.74 o 
   0  20   6      287.45      243.88     45.92 o 
   1  20   6      111.99      102.21     35.85 o 
   2  20   6       10.39        0.00     38.97 o 
   3  20   6      258.93      239.42     40.60 o 
   4  20   6      739.27      854.87     45.95 o 
   5  20   6      135.63      151.87     49.22 o 
   6  20   6      727.96      835.93     54.44 o 
  -8  21   6       25.23        0.00     30.10 o 
  -7  21   6        8.67        0.00     14.46 o 
  -6  21   6       72.43       74.07     52.24 o 
  -5  21   6       26.21        0.00     23.92 o 
  -4  21   6      629.21      813.11     51.54 o 
  -3  21   6      458.49      485.57     48.31 o 
  -2  21   6      337.64      284.36     49.23 o 
  -1  21   6       33.61       28.92     27.11 o 
   0  21   6      610.04      808.82     64.11 o 
   1  21   6       41.29        1.70     13.31 o 
   2  21   6        3.13        0.00     25.10 o 
   3  21   6        2.12        0.00     23.62 o 
   4  21   6       16.44        0.00     35.16 o 
   5  21   6      104.43       54.34     27.21 o 
  -5  22   6        2.63        0.65      9.85 o 
  -4  22   6        0.28       34.00     51.40 o 
  -3  22   6        1.15        0.00     27.26 o 
  -2  22   6      556.08      597.15     52.49 o 
  -1  22   6       91.56       73.09     57.50 o 
   0  22   6      331.54      372.38     62.45 o 
   1  22   6       56.85        2.32     14.17 o 
   2  22   6      134.01      138.29     49.55 o 
 -18   1   7      115.50      123.80     46.10 o 
 -17   1   7        7.50        0.00     18.09 o 
 -16   1   7      234.60      235.88     36.55 o 
 -15   1   7     1295.93     1284.49     38.32 o 
 -14   1   7      840.90      932.92     34.69 o 
 -13   1   7      266.71      225.54     28.64 o 
 -12   1   7     1545.43     1478.22     33.14 o 
 -11   1   7       12.33        0.00     11.20 o 
 -10   1   7       40.19       29.72     15.71 o 
  -9   1   7      184.94      187.19     13.84 o 
  -8   1   7      107.74      111.08     13.04 o 
  -7   1   7      122.67      122.88     11.20 o 
  -6   1   7     1464.85     1614.34     15.42 o 
  -5   1   7       48.50        3.14      3.72 o 
  -4   1   7     2411.94     2497.67     19.46 o 
  -3   1   7        1.57        0.00      3.89 o 
  -2   1   7     1754.79     1746.85     18.99 o 
  -1   1   7      436.58      440.84     12.89 o 
   0   1   7        0.13        0.00      4.83 o 
   1   1   7     3037.17     3349.56     27.89 o 
   2   1   7      163.15      175.18     12.97 o 
   3   1   7      106.51       74.77     10.80 o 
   4   1   7      759.72      812.60     14.65 o 
   5   1   7      156.86      147.50     12.81 o 
   6   1   7      464.00      503.56     14.38 o 
   7   1   7       71.27       68.78     13.50 o 
   8   1   7      536.83      520.15     18.39 o 
   9   1   7     1327.32     1272.78     22.09 o 
  10   1   7      915.47      943.39     24.82 o 
  11   1   7       12.84        0.00     11.70 o 
  12   1   7        1.88        0.00     23.81 o 
  13   1   7       32.03       40.48     57.14 o 
  14   1   7      126.12      151.61     57.97 o 
  15   1   7        1.64        0.00     44.15 o 
 -18   2   7     1137.22     1377.57     59.28 o 
 -17   2   7       31.90        8.77     13.77 o 
 -16   2   7        0.27        0.00     12.72 o 
 -15   2   7      551.09      615.09     38.59 o 
 -14   2   7      973.83      962.61     34.60 o 
 -13   2   7      510.39      568.47     30.71 o 
 -12   2   7     1853.73     2033.74     36.99 o 
 -11   2   7       10.28       27.14     19.10 o 
 -10   2   7      214.44      161.36     18.93 o 
  -9   2   7      186.18      157.31     16.02 o 
  -8   2   7      814.11      798.67     14.35 o 
  -7   2   7     4988.48     4757.83     24.63 o 
  -6   2   7     2202.52     2271.62     17.08 o 
  -5   2   7     5289.17     5297.42     23.50 o 
  -4   2   7       99.02       94.43     11.54 o 
  -3   2   7     1033.75     1198.93     16.62 o 
  -2   2   7      157.65      137.20     11.58 o 
  -1   2   7    14702.43    15679.57     47.90 o 
   0   2   7     2796.38     2905.17     21.74 o 
   1   2   7      116.47       82.92      9.74 o 
   2   2   7     2869.10     2987.83     22.11 o 
   3   2   7      963.06     1163.25     16.64 o 
   4   2   7     1609.11     1752.02     19.07 o 
   5   2   7       87.84       54.00     12.23 o 
   6   2   7      910.27      882.83     17.08 o 
   7   2   7        8.03        3.42      4.45 o 
   8   2   7      875.08      912.29     19.41 o 
   9   2   7     1459.79     1569.74     23.38 o 
  10   2   7      836.31      752.15     28.47 o 
  11   2   7      773.26      770.92     31.19 o 
  12   2   7       28.98        0.63     15.98 o 
  13   2   7      136.35      142.41     51.28 o 
  14   2   7      168.74      176.70     62.60 o 
  15   2   7      286.17      193.07     67.85 o 
 -18   3   7      776.84      879.74     63.71 o 
 -17   3   7      172.47      130.42     51.17 o 
 -16   3   7      786.50      895.66     53.49 o 
 -15   3   7        0.38        0.00     23.78 o 
 -14   3   7      115.64       68.00     39.28 o 
 -13   3   7     3335.04     3523.99     58.36 o 
 -12   3   7      713.15      708.88     28.17 o 
 -11   3   7     3912.28     4025.60     36.55 o 
 -10   3   7        5.99        6.85      9.08 o 
  -9   3   7     2478.16     2510.41     27.22 o 
  -8   3   7      376.54      447.45     13.70 o 
  -7   3   7     1199.55     1276.40     14.73 o 
  -6   3   7     5901.00     6378.94     26.56 o 
  -5   3   7       76.52      110.27     11.48 o 
  -4   3   7     1139.82     1197.67     15.06 o 
  -3   3   7      400.83      303.11     11.49 o 
  -2   3   7     2413.40     2529.78     20.71 o 
  -1   3   7      263.12      256.78     12.17 o 
   0   3   7        5.92        0.00      2.41 o 
   1   3   7       47.05        0.00      4.23 o 
   2   3   7      954.66      952.69     14.46 o 
   3   3   7      990.44      847.10     16.89 o 
   4   3   7        8.49        0.00      5.51 o 
   5   3   7      764.44      762.76     15.25 o 
   6   3   7     2031.76     2055.42     21.20 o 
   7   3   7      840.28      941.64     17.79 o 
   8   3   7       59.81       63.66     15.61 o 
   9   3   7      125.95      117.35     18.33 o 
  10   3   7     3546.70     3629.55     35.11 o 
  11   3   7      825.09      769.34     30.57 o 
  12   3   7       98.97       69.58     35.87 o 
  13   3   7      156.77      154.64     42.53 o 
  14   3   7        0.67        4.06     10.71 o 
 -18   4   7      599.64      672.88     61.74 o 
 -17   4   7      653.06      703.42     56.40 o 
 -16   4   7      135.70      126.26     41.92 o 
 -15   4   7      121.46       86.21     38.96 o 
 -14   4   7     1367.14     1343.66     45.83 o 
 -13   4   7        7.50        0.00     21.43 o 
 -12   4   7     3845.69     4144.55     44.68 o 
 -11   4   7     1258.48     1207.86     29.04 o 
 -10   4   7      997.33     1064.30     26.79 o 
  -9   4   7     3216.12     3301.39     35.78 o 
  -8   4   7       51.01        2.77     12.22 o 
  -7   4   7     9098.44     9307.25     40.25 o 
  -6   4   7      423.76      439.50     12.33 o 
  -5   4   7     8269.23     8192.56     34.14 o 
  -4   4   7      675.13      584.13     13.57 o 
  -3   4   7     6234.40     6594.44     29.60 o 
  -2   4   7     1618.00     1548.71     16.66 o 
  -1   4   7     5602.06     5866.96     30.64 o 
   0   4   7     1259.02     1196.99     15.62 o 
   1   4   7    16905.83    17808.16     53.98 o 
   2   4   7       25.33        8.22      9.00 o 
   3   4   7     4720.46     5007.01     27.02 o 
   4   4   7       40.43       50.24     13.46 o 
   5   4   7     2980.81     3000.61     23.89 o 
   6   4   7     2033.46     2065.30     21.41 o 
   7   4   7       66.23       62.82     15.52 o 
   8   4   7     1064.96     1057.33     20.84 o 
   9   4   7       23.57        0.00      4.85 o 
  10   4   7      417.78      376.76     27.21 o 
  11   4   7     1013.85     1150.54     32.34 o 
  12   4   7      102.03       59.22     29.01 o 
  13   4   7      183.91      204.82     41.94 o 
  14   4   7       33.00       70.39     55.14 o 
 -18   5   7       51.54       42.94     60.13 o 
 -17   5   7        0.41        0.00     19.23 o 
 -16   5   7      462.59      536.69     50.80 o 
 -15   5   7       41.91        1.73     17.04 o 
 -14   5   7      894.14      974.12     43.09 o 
 -13   5   7      440.81      490.10     40.53 o 
 -12   5   7      152.15      120.65     24.24 o 
 -11   5   7     1169.33     1269.27     37.70 o 
 -10   5   7      196.12      197.98     22.47 o 
  -9   5   7      553.57      505.00     23.42 o 
  -8   5   7     1022.49     1036.66     24.09 o 
  -7   5   7      205.37      201.48     14.13 o 
  -6   5   7       48.40       38.67     12.70 o 
  -5   5   7      265.52      187.01     13.41 o 
  -4   5   7      764.03      855.83     15.14 o 
  -3   5   7    15458.67    16364.90     48.34 o 
  -2   5   7        4.08       21.44     11.05 o 
  -1   5   7    11132.75    11369.47     52.11 o 
   0   5   7      526.67      485.54     13.00 o 
   1   5   7        0.07        0.00      3.84 o 
   2   5   7     4293.06     4290.96     25.26 o 
   3   5   7     1887.22     1976.73     19.22 o 
   4   5   7       36.57       15.91      8.58 o 
   5   5   7      205.62      146.88     16.46 o 
   6   5   7        0.16        0.00      7.37 o 
   7   5   7      365.21      317.36     18.48 o 
   8   5   7      374.53      299.38     23.02 o 
   9   5   7      125.90      114.98     23.44 o 
  10   5   7      296.94      263.02     27.57 o 
  11   5   7      731.86      734.70     32.17 o 
  12   5   7      540.49      516.62     36.15 o 
  13   5   7     1035.27     1185.50     45.77 o 
  14   5   7      441.65      414.41     63.47 o 
 -18   6   7      212.05      183.21     68.48 o 
 -17   6   7      126.58      155.24     50.50 o 
 -16   6   7        0.09        0.00     22.29 o 
 -15   6   7      347.32      348.21     46.47 o 
 -14   6   7      450.58      439.73     44.25 o 
 -13   6   7      960.68      939.03     33.60 o 
 -12   6   7        4.82        0.00      6.27 o 
 -11   6   7     1913.08     1877.46     34.16 o 
 -10   6   7      436.31      345.52     26.21 o 
  -9   6   7     2488.76     2712.15     35.00 o 
  -8   6   7        0.78        0.00      9.49 o 
  -7   6   7      411.49      308.35     19.01 o 
  -6   6   7       37.21       30.29     11.04 o 
  -5   6   7     4392.08     4950.55     27.95 o 
  -4   6   7        0.16        0.00      5.55 o 
  -3   6   7     7115.87     7722.86     34.80 o 
  -2   6   7       25.11       22.38      7.16 o 
  -1   6   7     8501.81     8633.21     33.46 o 
   0   6   7     4635.36     4961.17     28.94 o 
   1   6   7      626.59      572.15     13.54 o 
   2   6   7       24.90       18.41      7.58 o 
   3   6   7     5500.54     6044.86     30.86 o 
   4   6   7     2116.47     2091.93     24.17 o 
   5   6   7        5.57        0.00      7.37 o 
   6   6   7       11.94        2.76      5.40 o 
   7   6   7     1240.70     1171.41     21.53 o 
   8   6   7      319.27      274.81     22.98 o 
   9   6   7      607.61      606.74     26.01 o 
  10   6   7       45.65        6.77     12.47 o 
  11   6   7      208.72      194.64     31.06 o 
  12   6   7      111.29      114.88     31.52 o 
  13   6   7        0.11        0.00     19.30 o 
  14   6   7        5.22        0.00     10.98 o 
 -17   7   7       70.07      116.03     55.60 o 
 -16   7   7      414.61      398.88     52.21 o 
 -15   7   7        5.81        4.10     46.74 o 
 -14   7   7       33.81       41.67     51.14 o 
 -13   7   7     1505.25     1480.85     37.48 o 
 -12   7   7      283.97      219.15     30.04 o 
 -11   7   7       13.56        0.00     10.80 o 
 -10   7   7      133.18       98.60     22.81 o 
  -9   7   7     1069.05     1106.84     23.99 o 
  -8   7   7      386.33      359.75     20.91 o 
  -7   7   7        1.13        0.00      4.46 o 
  -6   7   7      290.67      313.38     15.52 o 
  -5   7   7       68.34       36.36      9.47 o 
  -4   7   7        0.01        0.00      6.32 o 
  -3   7   7     3193.05     3349.43     23.48 o 
  -2   7   7       60.14       59.02     12.15 o 
  -1   7   7      195.52      155.85     12.30 o 
   0   7   7      183.94      163.47     12.55 o 
   1   7   7     3204.51     3378.82     21.08 o 
   2   7   7      319.63      312.76     14.13 o 
   3   7   7      145.97      130.81     16.77 o 
   4   7   7      496.18      416.52     20.38 o 
   5   7   7      289.65      264.52     19.19 o 
   6   7   7      502.43      462.19     20.23 o 
   7   7   7       10.84        0.00      7.23 o 
   8   7   7      235.40      191.34     24.88 o 
   9   7   7      227.54      168.74     26.23 o 
  10   7   7       55.43       17.38     14.91 o 
  11   7   7      541.82      587.21     33.41 o 
  12   7   7      650.28      572.17     38.02 o 
  13   7   7      368.61      407.27     39.97 o 
  14   7   7      152.85      190.53     45.06 o 
 -17   8   7      475.93      499.69     67.55 o 
 -16   8   7       26.98       27.10     28.37 o 
 -15   8   7      144.26      144.51     46.52 o 
 -14   8   7        0.71        0.00     20.27 o 
 -13   8   7     2269.31     2279.58     40.51 o 
 -12   8   7      481.53      430.26     31.39 o 
 -11   8   7     2932.37     3050.68     47.48 o 
 -10   8   7      359.23      299.03     24.51 o 
  -9   8   7        6.05        0.00     10.71 o 
  -8   8   7       13.01        0.00      2.56 o 
  -7   8   7        2.07        0.00      8.21 o 
  -6   8   7      910.46      933.29     23.26 o 
  -5   8   7      637.72      540.73     16.34 o 
  -4   8   7      621.41      632.72     14.70 o 
  -3   8   7     1941.53     2062.08     19.80 o 
  -2   8   7        0.04        0.00      3.94 o 
  -1   8   7     2173.56     2274.48     19.99 o 
   0   8   7      221.66      189.44     12.01 o 
   1   8   7     4689.63     4754.50     25.84 o 
   2   8   7       76.89       80.62     14.65 o 
   3   8   7     2742.30     2778.68     26.33 o 
   4   8   7       40.46       47.48     15.16 o 
   5   8   7     2280.30     2535.24     31.90 o 
   6   8   7      536.08      596.52     23.29 o 
   7   8   7      650.53      691.97     27.59 o 
   8   8   7      608.56      613.40     28.42 o 
   9   8   7      849.16      837.16     29.26 o 
  10   8   7        1.58        0.00     17.32 o 
  11   8   7      315.01      278.90     37.23 o 
  12   8   7      571.13      556.10     37.90 o 
  13   8   7        0.12        0.00     22.26 o 
 -17   9   7        0.91        0.00     34.95 o 
 -16   9   7      164.59      137.25     55.58 o 
 -15   9   7      286.77      270.09     48.14 o 
 -14   9   7      586.08      622.67     40.67 o 
 -13   9   7       13.35        0.00     16.40 o 
 -12   9   7      184.91      164.29     31.42 o 
 -11   9   7        4.39        0.00      8.91 o 
 -10   9   7      214.49      138.20     22.62 o 
  -9   9   7        5.84        0.00     10.35 o 
  -8   9   7      703.30      711.05     22.72 o 
  -7   9   7     3697.38     3974.70     36.77 o 
  -6   9   7      121.58      106.45     19.05 o 
  -5   9   7      143.44      124.31     14.86 o 
  -4   9   7       25.94        3.02      4.09 o 
  -3   9   7        0.87        0.00      3.32 o 
  -2   9   7     1559.84     1611.67     19.05 o 
  -1   9   7     4925.64     5151.39     28.79 o 
   0   9   7      105.25      106.55     12.21 o 
   1   9   7     1635.42     1697.79     20.19 o 
   2   9   7       68.07       31.45     14.32 o 
   3   9   7      822.55      897.73     20.45 o 
   4   9   7      559.97      562.70     18.39 o 
   5   9   7     4803.80     5132.38     39.01 o 
   6   9   7       51.69       55.97     29.28 o 
   7   9   7      267.17      199.24     32.03 o 
   8   9   7      266.81      245.38     30.17 o 
   9   9   7       90.69      107.03     34.54 o 
  10   9   7     1009.38     1089.48     36.22 o 
  11   9   7       27.34        0.00     16.12 o 
  12   9   7      370.84      414.23     42.13 o 
  13   9   7      326.52      342.74     46.30 o 
 -16  10   7       18.73       11.40     39.04 o 
 -15  10   7      102.72      102.03     42.19 o 
 -14  10   7        2.58        0.00     21.23 o 
 -13  10   7      141.11      129.82     34.67 o 
 -12  10   7        0.18        0.00     13.23 o 
 -11  10   7       52.16       40.76     30.54 o 
 -10  10   7     1986.16     2021.14     36.98 o 
  -9  10   7      298.60      250.64     26.01 o 
  -8  10   7       23.75        0.00     13.95 o 
  -7  10   7     4419.67     4439.80     44.92 o 
  -6  10   7       43.64       12.02     12.29 o 
  -5  10   7      958.21      891.18     28.04 o 
  -4  10   7       60.67       50.86     14.61 o 
  -3  10   7     2967.75     3194.04     25.00 o 
  -2  10   7       68.06       68.93     12.64 o 
  -1  10   7     2379.10     2424.81     22.23 o 
   0  10   7      475.05      471.16     14.95 o 
   1  10   7      129.14      120.22     14.89 o 
   2  10   7      633.01      577.72     18.58 o 
   3  10   7     1755.42     1718.70     25.32 o 
   4  10   7       30.48        2.78      6.12 o 
   5  10   7      253.16      223.82     22.90 o 
   6  10   7     1794.09     1777.51     39.47 o 
   7  10   7       89.50       63.59     33.25 o 
   8  10   7      513.59      560.87     39.67 o 
   9  10   7       47.55       16.17     23.86 o 
  10  10   7      698.73      741.29     41.98 o 
  11  10   7        4.90        0.00     18.64 o 
  12  10   7      170.05      191.94     49.87 o 
  13  10   7       20.84        0.00     22.16 o 
 -16  11   7      185.89      259.05     71.30 o 
 -15  11   7       32.45       78.48     41.78 o 
 -14  11   7      977.46      996.52     52.56 o 
 -13  11   7       73.09      105.48     35.39 o 
 -12  11   7      184.44      138.99     31.93 o 
 -11  11   7     1589.48     1557.71     37.15 o 
 -10  11   7        1.40        0.00     13.67 o 
  -9  11   7      442.69      450.24     28.45 o 
  -8  11   7       20.00        0.00     10.58 o 
  -7  11   7      585.64      567.84     26.76 o 
  -6  11   7     1705.57     1658.06     35.50 o 
  -5  11   7       82.72       41.67     22.07 o 
  -4  11   7      379.05      387.05     16.37 o 
  -3  11   7      824.73      760.14     16.44 o 
  -2  11   7      459.70      455.34     16.53 o 
  -1  11   7     1914.90     2013.45     21.60 o 
   0  11   7       26.05        0.90      4.02 o 
   1  11   7      581.98      560.72     17.47 o 
   2  11   7       78.62       68.51     16.19 o 
   3  11   7      548.54      546.57     22.02 o 
   4  11   7       84.38       41.15     19.00 o 
   5  11   7     1605.62     1598.26     39.95 o 
   6  11   7     1693.18     1613.23     41.72 o 
   7  11   7      273.97      226.84     32.78 o 
   8  11   7      446.75      445.42     40.35 o 
   9  11   7        2.13        0.00     22.26 o 
  10  11   7     1257.62     1379.33     48.60 o 
  11  11   7      264.78      251.78     52.59 o 
  12  11   7      548.50      721.80     55.74 o 
 -16  12   7      246.51      303.87     55.01 o 
 -15  12   7       23.57        1.63      6.33 o 
 -14  12   7       93.01       92.93     42.05 o 
 -13  12   7       87.03       79.40     32.96 o 
 -12  12   7      368.97      340.03     35.19 o 
 -11  12   7      429.24      383.33     35.73 o 
 -10  12   7       32.52        0.00     16.19 o 
  -9  12   7     1267.90     1165.18     31.83 o 
  -8  12   7      800.59      774.62     31.98 o 
  -7  12   7      541.47      591.22     29.65 o 
  -6  12   7      727.35      676.43     30.63 o 
  -5  12   7        2.01        0.00      7.18 o 
  -4  12   7     1978.30     2053.31     30.06 o 
  -3  12   7     2122.57     2132.63     22.16 o 
  -2  12   7      893.85      843.87     17.90 o 
  -1  12   7      148.52      138.96     16.25 o 
   0  12   7      772.42      824.19     19.17 o 
   1  12   7      219.79      175.84     17.29 o 
   2  12   7       58.13       23.42     13.96 o 
   3  12   7      765.17      755.66     21.31 o 
   4  12   7       30.52        0.00     10.83 o 
   5  12   7        2.39        0.00     10.00 o 
   6  12   7      366.69      346.47     39.36 o 
   7  12   7      233.01      181.22     39.21 o 
   8  12   7       51.44        0.00     12.61 o 
   9  12   7       19.32        0.00     17.51 o 
  10  12   7       11.41        0.00     19.62 o 
  11  12   7       19.61        0.00      5.59 o 
  12  12   7       18.74        0.00     16.87 o 
 -15  13   7       74.78      107.37     59.57 o 
 -14  13   7      447.38      480.44     56.52 o 
 -13  13   7       77.48       60.60     40.12 o 
 -12  13   7        6.44        0.00     17.79 o 
 -11  13   7       12.12        1.53     21.38 o 
 -10  13   7       17.62        0.00      9.93 o 
  -9  13   7      220.84      159.33     30.47 o 
  -8  13   7      111.67       88.30     31.06 o 
  -7  13   7     2225.42     2028.20     43.15 o 
  -6  13   7     1456.63     1449.35     40.71 o 
  -5  13   7     1525.52     1504.57     38.08 o 
  -4  13   7      102.85       94.19     21.89 o 
  -3  13   7     3604.43     3745.61     30.07 o 
  -2  13   7      262.81      240.04     18.69 o 
  -1  13   7      281.98      260.73     21.47 o 
   0  13   7      474.67      407.99     21.40 o 
   1  13   7        0.51        0.00     11.36 o 
   2  13   7        4.77        0.00     10.65 o 
   3  13   7     1507.81     1627.57     26.20 o 
   4  13   7       28.18        0.00     18.87 o 
   5  13   7      299.43      255.08     37.22 o 
   6  13   7       12.96        0.00     14.35 o 
   7  13   7       10.51        0.00     20.03 o 
   8  13   7       36.39        2.52     31.92 o 
   9  13   7        8.42        0.00     28.52 o 
  10  13   7      285.45      281.55     44.78 o 
  11  13   7        0.02        0.00     42.85 o 
 -14  14   7      646.96      660.56     53.68 o 
 -13  14   7      382.35      407.89     47.71 o 
 -12  14   7      112.94      110.03     37.56 o 
 -11  14   7       31.35        0.00     30.48 o 
 -10  14   7      411.75      362.17     41.29 o 
  -9  14   7      625.63      544.52     39.90 o 
  -8  14   7      227.75      237.30     29.71 o 
  -7  14   7     1387.03     1346.08     40.79 o 
  -6  14   7      136.71      102.09     29.23 o 
  -5  14   7       21.96        3.87     16.43 o 
  -4  14   7      627.97      650.21     28.94 o 
  -3  14   7      633.26      760.21     26.23 o 
  -2  14   7       45.48       21.36      7.32 o 
  -1  14   7      581.87      566.55     22.63 o 
   0  14   7       81.77       66.89     19.18 o 
   1  14   7        6.98        0.00      7.63 o 
   2  14   7       23.33        1.56      4.60 o 
   3  14   7       72.12       58.85     30.15 o 
   4  14   7      139.97      152.35     28.83 o 
   5  14   7      743.80      756.76     33.47 o 
   6  14   7      262.29      260.83     39.13 o 
   7  14   7      411.21      443.08     42.93 o 
   8  14   7       89.58       42.26     43.84 o 
   9  14   7       45.44       11.26     23.75 o 
  10  14   7      805.95      805.22     56.86 o 
  11  14   7      103.79       51.82     54.04 o 
 -14  15   7       64.88      121.16     47.37 o 
 -13  15   7      900.81     1025.37     57.34 o 
 -12  15   7      280.95      327.36     44.35 o 
 -11  15   7       92.71       77.55     34.36 o 
 -10  15   7      315.53      311.87     33.89 o 
  -9  15   7     1512.65     1710.45     40.53 o 
  -8  15   7     2081.17     2052.01     42.34 o 
  -7  15   7     3450.83     3571.06     56.85 o 
  -6  15   7      158.58      172.39     32.12 o 
  -5  15   7     3360.78     3428.52     52.04 o 
  -4  15   7        1.98        0.00      9.20 o 
  -3  15   7     3020.18     3177.99     43.24 o 
  -2  15   7       75.49       50.18     22.27 o 
  -1  15   7      893.43      839.09     23.37 o 
   0  15   7       68.28       55.82     20.51 o 
   1  15   7       13.66        0.00      8.00 o 
   2  15   7       10.45        0.00      4.57 o 
   3  15   7      518.78      452.20     33.43 o 
   4  15   7        0.21        0.00     16.18 o 
   5  15   7        1.08        0.00     15.59 o 
   6  15   7       14.63       10.03     26.99 o 
   7  15   7      346.54      360.25     41.74 o 
   8  15   7        9.91        5.16     24.90 o 
   9  15   7      683.30      726.73     57.96 o 
  10  15   7       18.72        0.00     29.71 o 
 -13  16   7       82.96      118.59     43.48 o 
 -12  16   7        5.04        0.00      8.58 o 
 -11  16   7      504.33      632.36     42.19 o 
 -10  16   7      154.16      159.85     34.44 o 
  -9  16   7      274.81      160.49     33.42 o 
  -8  16   7      870.56      948.31     38.35 o 
  -7  16   7     1092.56     1117.83     41.06 o 
  -6  16   7      331.14      262.42     32.39 o 
  -5  16   7      971.31      925.32     37.45 o 
  -4  16   7       86.46       58.25     29.16 o 
  -3  16   7      395.64      380.96     32.36 o 
  -2  16   7       85.89       60.94     25.44 o 
  -1  16   7       46.01        7.39     11.34 o 
   0  16   7      172.45      155.75     23.75 o 
   1  16   7      198.14      182.06     25.55 o 
   2  16   7      101.58       77.54     26.86 o 
   3  16   7      406.60      376.83     35.52 o 
   4  16   7      626.57      692.08     37.06 o 
   5  16   7      206.13      137.91     32.68 o 
   6  16   7      534.89      553.10     47.67 o 
   7  16   7     2358.65     2652.06     58.67 o 
   8  16   7      938.37     1086.13     55.96 o 
   9  16   7      153.70      178.80     59.46 o 
 -12  17   7        2.59        0.00     16.00 o 
 -11  17   7     1110.60     1268.86     47.81 o 
 -10  17   7       13.08       11.94     42.27 o 
  -9  17   7      127.27      114.09     31.49 o 
  -8  17   7       50.73       29.39     30.82 o 
  -7  17   7      527.94      440.07     42.80 o 
  -6  17   7       35.61        0.00     13.46 o 
  -5  17   7      106.00       62.32     32.42 o 
  -4  17   7       51.91       14.22     12.79 o 
  -3  17   7       26.68        0.00      9.30 o 
  -2  17   7        0.05        0.00     15.31 o 
  -1  17   7      306.43      345.20     27.11 o 
   0  17   7      108.81       68.61     26.45 o 
   1  17   7       61.02        0.00     13.84 o 
   2  17   7        9.96        0.00     13.11 o 
   3  17   7        3.04        0.00     20.62 o 
   4  17   7      379.94      416.64     41.83 o 
   5  17   7      316.18      293.05     40.09 o 
   6  17   7      352.82      393.03     49.91 o 
   7  17   7       20.91       44.51     55.16 o 
   8  17   7      175.58      158.25     52.56 o 
   9  17   7        3.57       14.56     96.27 o 
 -11  18   7        7.48        0.00     16.78 o 
 -10  18   7      268.77      291.41     43.98 o 
  -9  18   7        2.76        0.00     20.14 o 
  -8  18   7       28.06        0.00     26.22 o 
  -7  18   7       14.07       31.38     28.46 o 
  -6  18   7      795.49      788.24     43.13 o 
  -5  18   7       30.03       11.41     24.87 o 
  -4  18   7      187.15      114.24     34.95 o 
  -3  18   7       23.51        0.00      7.89 o 
  -2  18   7      606.44      600.86     42.65 o 
  -1  18   7      876.73      986.08     37.69 o 
   0  18   7      141.17      117.65     26.71 o 
   1  18   7        3.54        0.00     12.54 o 
   2  18   7      563.76      587.10     42.16 o 
   3  18   7       14.02        5.33     15.01 o 
   4  18   7       37.86        0.00      8.67 o 
   5  18   7      353.30      375.58     42.98 o 
   6  18   7       25.72        0.00     11.26 o 
   7  18   7        0.23        0.00     39.95 o 
   8  18   7        0.39        0.00     34.03 o 
 -10  19   7       22.87        0.00     19.49 o 
  -9  19   7       98.64       87.24     38.79 o 
  -8  19   7      192.10      185.77     38.12 o 
  -7  19   7       64.22       52.69     35.52 o 
  -6  19   7      259.50      261.97     41.38 o 
  -5  19   7       37.70        7.13     12.75 o 
  -4  19   7       20.12       16.28     21.65 o 
  -3  19   7       80.96       70.77     34.96 o 
  -2  19   7      185.00      165.86     36.83 o 
  -1  19   7      118.55       67.85     32.45 o 
   0  19   7        1.28        0.00      8.30 o 
   1  19   7      234.82      273.35     39.83 o 
   2  19   7        6.36        0.00     23.27 o 
   3  19   7      355.81      284.14     41.60 o 
   4  19   7      334.91      372.88     46.05 o 
   5  19   7      210.56      252.97     45.10 o 
   6  19   7       95.88       87.53     54.46 o 
  -9  20   7        4.45        0.00      7.06 o 
  -8  20   7       41.77        0.75     18.90 o 
  -7  20   7        8.44        0.00     18.86 o 
  -6  20   7       17.79        0.00     22.15 o 
  -5  20   7       75.37       40.40     31.45 o 
  -4  20   7      142.06      131.56     43.84 o 
  -3  20   7     1095.46     1134.76     50.08 o 
  -2  20   7      179.81      160.34     39.01 o 
  -1  20   7        0.66        0.00     22.74 o 
   0  20   7       10.96       18.47     39.08 o 
   1  20   7        0.32        0.00     25.99 o 
   2  20   7      113.47       78.33     38.36 o 
   3  20   7        0.05        0.00     33.86 o 
   4  20   7       58.13       31.61     65.09 o 
   5  20   7      262.13      275.26     47.77 o 
  -7  21   7      336.49      458.08     44.37 o 
  -6  21   7      135.55      127.13     48.78 o 
  -5  21   7     1428.48     1804.53     56.47 o 
  -4  21   7       12.33       10.09     26.52 o 
  -3  21   7      642.69      813.07     52.18 o 
  -2  21   7       17.92        0.00     13.40 o 
  -1  21   7       19.99        0.00     13.03 o 
   0  21   7      255.38      208.73     53.13 o 
   1  21   7       70.83       80.08     69.45 o 
   2  21   7      167.06      215.89     45.75 o 
   3  21   7      289.83      363.37     51.14 o 
  -4  22   7        0.00        0.00     26.86 o 
  -3  22   7      108.36      128.09     59.23 o 
  -2  22   7      252.69      207.02     49.15 o 
  -1  22   7      282.02      231.12     71.99 o 
   0  22   7      225.65      199.28     94.63 o 
 -18   0   8        0.48        0.00     91.90 o 
 -17   0   8      365.36      315.02    104.46 o 
 -16   0   8      786.23      867.72     92.63 o 
 -15   0   8     4262.22     4417.01    126.48 o 
 -14   0   8       30.09       35.42     40.15 o 
 -13   0   8        2.67        0.00     23.43 o 
 -12   0   8     5538.25     5625.62     77.57 o 
 -11   0   8     2341.19     2354.38     51.67 o 
 -10   0   8      485.66      467.61     32.37 o 
  -9   0   8      411.71      460.35     23.11 o 
  -8   0   8        0.08        0.00     20.27 o 
  -7   0   8      220.36      241.82     18.77 o 
  -6   0   8     4133.79     4541.20     33.34 o 
  -5   0   8     5371.89     6182.10     58.87 o 
  -4   0   8    12077.50    13194.22    124.44 o 
  -3   0   8     3824.78     4067.74     44.30 o 
  -2   0   8        6.87        2.34      6.64 o 
  -1   0   8      682.87      635.46     21.04 o 
   0   0   8      192.29      125.28     18.21 o 
   1   0   8       89.91      156.54     17.13 o 
   2   0   8      935.07     1056.91     29.68 o 
   3   0   8     5094.62     5066.67     44.05 o 
   4   0   8       11.82       23.42     25.07 o 
   5   0   8     1019.21     1089.82     24.60 o 
   6   0   8     4986.36     5093.70     43.95 o 
   7   0   8     1777.56     1855.17     30.88 o 
   8   0   8       15.73        0.00      8.21 o 
   9   0   8    10230.96    11446.53     79.16 o 
  10   0   8      458.89      417.54     37.36 o 
  11   0   8     4575.71     5150.36     86.15 o 
  12   0   8       63.45       11.83     28.21 o 
  13   0   8      682.87      751.43     95.54 o 
  14   0   8        6.04        6.92    112.47 o 
 -18   1   8       25.24        0.00     10.46 o 
 -17   1   8        2.94        0.00     24.30 o 
 -16   1   8       86.16      100.12     43.86 o 
 -15   1   8      797.88      837.14     49.79 o 
 -14   1   8     1192.73     1289.27     44.76 o 
 -13   1   8     4897.83     4941.09     65.33 o 
 -12   1   8      148.19      113.36     31.79 o 
 -11   1   8      266.27      253.94     30.53 o 
 -10   1   8      371.94      408.86     23.03 o 
  -9   1   8      146.70      151.36     15.66 o 
  -8   1   8        7.13        1.41      5.35 o 
  -7   1   8      397.30      406.47     14.64 o 
  -6   1   8      657.67      596.35     13.55 o 
  -5   1   8     3004.54     3362.07     24.04 o 
  -4   1   8     4289.49     4226.94     29.02 o 
  -3   1   8       19.07        3.14      8.17 o 
  -2   1   8     1604.34     1653.87     20.71 o 
  -1   1   8      206.35      180.37     13.84 o 
   0   1   8      665.96      516.65     14.39 o 
   1   1   8       88.67      109.65     12.33 o 
   2   1   8      590.90      531.01     16.02 o 
   3   1   8     1440.51     1509.74     21.11 o 
   4   1   8     1933.45     2012.34     21.41 o 
   5   1   8      361.31      317.90     15.66 o 
   6   1   8     2110.60     2236.28     24.08 o 
   7   1   8       30.05       16.11      7.15 o 
   8   1   8      141.69      106.20     19.48 o 
   9   1   8     1844.21     1877.23     28.47 o 
  10   1   8      292.91      257.80     28.54 o 
  11   1   8      665.16      663.71     36.68 o 
  12   1   8       15.43        0.28      9.59 o 
  13   1   8      419.82      508.12     64.90 o 
  14   1   8       38.98        0.00     14.92 o 
 -18   2   8      260.51      270.09     55.15 o 
 -17   2   8       23.52        0.00     17.48 o 
 -16   2   8      233.22      220.26     45.23 o 
 -15   2   8       66.82       31.89     35.55 o 
 -14   2   8      343.49      380.79     42.45 o 
 -13   2   8      529.75      517.90     40.56 o 
 -12   2   8      881.92      897.38     36.87 o 
 -11   2   8      873.86      875.43     27.47 o 
 -10   2   8     2892.30     2949.10     35.03 o 
  -9   2   8      176.06      188.88     20.34 o 
  -8   2   8       85.31       70.59     13.77 o 
  -7   2   8        1.38        0.00      7.83 o 
  -6   2   8      338.63      284.86     13.55 o 
  -5   2   8     2292.41     2475.84     20.15 o 
  -4   2   8      598.95      572.32     14.30 o 
  -3   2   8      886.09     1042.39     17.44 o 
  -2   2   8      777.99      705.34     16.37 o 
  -1   2   8      232.27      179.46     14.98 o 
   0   2   8     2018.71     1904.17     20.01 o 
   1   2   8      265.97      281.38     13.49 o 
   2   2   8       51.55       53.10     13.24 o 
   3   2   8     1519.22     1595.44     20.52 o 
   4   2   8     1599.02     1766.47     20.42 o 
   5   2   8     1617.08     1580.70     20.72 o 
   6   2   8       32.72       35.39     14.16 o 
   7   2   8      263.27      220.58     18.14 o 
   8   2   8      705.63      749.54     19.86 o 
   9   2   8      335.86      313.79     22.20 o 
  10   2   8      379.75      345.70     30.61 o 
  11   2   8        8.51        0.00     11.52 o 
  12   2   8      131.98      110.83     41.28 o 
  13   2   8      121.63      174.65     47.23 o 
  14   2   8      148.70      106.47     61.24 o 
 -18   3   8      158.87      128.54     53.75 o 
 -17   3   8       19.52        0.00     27.67 o 
 -16   3   8      755.31      816.04     48.30 o 
 -15   3   8       33.07        0.00     18.37 o 
 -14   3   8     2079.41     2111.13     51.52 o 
 -13   3   8      603.63      578.22     38.68 o 
 -12   3   8      938.88      899.99     36.92 o 
 -11   3   8     2146.78     2099.55     34.16 o 
 -10   3   8     5636.59     6037.10     61.13 o 
  -9   3   8       61.96       26.71     19.40 o 
  -8   3   8      134.17      115.36     14.91 o 
  -7   3   8      352.74      439.10     14.87 o 
  -6   3   8     3566.91     3832.59     25.84 o 
  -5   3   8      318.65      299.60     14.97 o 
  -4   3   8       94.49       76.22     13.31 o 
  -3   3   8        2.76        0.00      2.34 o 
  -2   3   8       13.19       17.02     12.97 o 
  -1   3   8     4834.07     5030.05     35.13 o 
   0   3   8        0.47        0.00      5.57 o 
   1   3   8     2571.02     2655.46     21.72 o 
   2   3   8      327.93      339.23     14.73 o 
   3   3   8     2465.69     2674.23     24.63 o 
   4   3   8     1068.49     1100.33     19.23 o 
   5   3   8       41.10        2.89      4.68 o 
   6   3   8      318.52      315.41     17.41 o 
   7   3   8       11.50        0.00      6.47 o 
   8   3   8       41.54       32.16     16.95 o 
   9   3   8       30.50        6.92     10.98 o 
  10   3   8     1326.02     1487.56     29.53 o 
  11   3   8     2015.09     2119.26     36.72 o 
  12   3   8       94.99       77.45     37.23 o 
  13   3   8       68.50       83.21     46.20 o 
  14   3   8      217.37      237.31     67.14 o 
 -18   4   8        8.43        5.80     19.90 o 
 -17   4   8       27.63        0.00     29.80 o 
 -16   4   8       11.02        0.00     15.95 o 
 -15   4   8      709.29      697.96     47.21 o 
 -14   4   8        4.00        0.00     35.60 o 
 -13   4   8      311.40      312.44     37.59 o 
 -12   4   8     2375.94     2366.46     37.26 o 
 -11   4   8      617.30      589.14     27.80 o 
 -10   4   8      794.32      786.13     25.72 o 
  -9   4   8      147.85      117.78     20.30 o 
  -8   4   8     1342.60     1237.49     25.63 o 
  -7   4   8      107.81       88.29     14.53 o 
  -6   4   8     1707.86     1925.97     20.23 o 
  -5   4   8      179.19      137.73     14.29 o 
  -4   4   8      645.66      663.21     15.43 o 
  -3   4   8      275.21      235.38     13.10 o 
  -2   4   8      131.97      113.00     12.76 o 
  -1   4   8      556.55      549.96     14.89 o 
   0   4   8      145.53      107.71     12.46 o 
   1   4   8      263.72      244.92     13.62 o 
   2   4   8     3983.95     4177.89     30.46 o 
   3   4   8     1112.66     1134.85     22.50 o 
   4   4   8      661.01      751.13     17.78 o 
   5   4   8      310.28      284.02     16.82 o 
   6   4   8     2000.51     2075.29     23.88 o 
   7   4   8      424.28      462.96     17.77 o 
   8   4   8     1934.70     2151.74     25.17 o 
   9   4   8      567.75      623.63     24.95 o 
  10   4   8     1185.50     1217.60     28.18 o 
  11   4   8       13.61        0.00     14.61 o 
  12   4   8        2.23        0.00     16.44 o 
  13   4   8      112.51      131.82     47.23 o 
  14   4   8       90.25      143.23     62.14 o 
 -18   5   8      118.56       89.99     59.33 o 
 -17   5   8       28.33        0.00     69.22 o 
 -16   5   8       77.97       10.97     18.82 o 
 -15   5   8      359.86      334.55     45.41 o 
 -14   5   8     1172.64     1309.09     46.92 o 
 -13   5   8       49.64       56.11     32.74 o 
 -12   5   8        5.57        0.00     11.39 o 
 -11   5   8      320.74      290.25     29.33 o 
 -10   5   8     2727.34     2924.14     38.15 o 
  -9   5   8     3812.34     4146.30     41.42 o 
  -8   5   8       49.40       50.21     19.51 o 
  -7   5   8      450.51      309.63     16.11 o 
  -6   5   8     8062.39     8318.01     38.54 o 
  -5   5   8       49.75       48.94     13.58 o 
  -4   5   8    13990.81    14598.92     48.84 o 
  -3   5   8      885.34      960.39     17.02 o 
  -2   5   8     4489.96     4706.90     28.08 o 
  -1   5   8      156.19      129.49     12.33 o 
   0   5   8     3864.57     3742.83     25.62 o 
   1   5   8        1.93        0.00      7.86 o 
   2   5   8     1796.63     1881.21     23.13 o 
   3   5   8      458.90      460.41     18.93 o 
   4   5   8      176.97      144.08     16.42 o 
   5   5   8        2.63        0.00      6.13 o 
   6   5   8      941.86      969.49     20.36 o 
   7   5   8       34.36        2.32      6.47 o 
   8   5   8      101.46       60.68     15.72 o 
   9   5   8      159.20      128.10     22.56 o 
  10   5   8        6.09        0.00      5.26 o 
  11   5   8       17.70        0.00      5.26 o 
  12   5   8      146.83      161.32     34.04 o 
  13   5   8      300.74      312.37     45.33 o 
 -17   6   8      498.91      469.03     58.96 o 
 -16   6   8        0.23        0.00     48.22 o 
 -15   6   8      585.25      576.48     54.80 o 
 -14   6   8       30.02        8.77     28.61 o 
 -13   6   8     2138.27     2202.66     40.00 o 
 -12   6   8       73.43       57.62     27.16 o 
 -11   6   8        1.32        0.00     11.45 o 
 -10   6   8     4662.93     4787.22     46.67 o 
  -9   6   8     2977.33     3029.08     37.47 o 
  -8   6   8      596.84      605.78     20.85 o 
  -7   6   8       16.01        0.00      3.96 o 
  -6   6   8       39.22       51.04     15.50 o 
  -5   6   8      583.63      538.73     15.57 o 
  -4   6   8    13010.98    13058.62     47.14 o 
  -3   6   8        5.70       26.61     10.59 o 
  -2   6   8    13485.21    14031.88     53.29 o 
  -1   6   8      482.52      604.65     14.17 o 
   0   6   8     2152.61     2207.12     20.60 o 
   1   6   8       37.24       23.37      9.33 o 
   2   6   8     1285.91     1289.32     19.81 o 
   3   6   8        1.29        0.00      8.51 o 
   4   6   8        0.23        0.00     10.89 o 
   5   6   8     4177.60     4064.93     35.88 o 
   6   6   8      188.36      160.48     18.97 o 
   7   6   8       26.70        0.00      9.60 o 
   8   6   8     1276.69     1428.70     33.27 o 
   9   6   8        6.08        0.00      7.48 o 
  10   6   8       37.38        0.00      9.31 o 
  11   6   8      278.84      285.29     33.90 o 
  12   6   8      211.48      159.11     34.06 o 
  13   6   8     2536.80     3042.45     46.65 o 
 -17   7   8       59.61       49.80     64.43 o 
 -16   7   8      292.39      336.10     51.87 o 
 -15   7   8        0.69        0.00      7.48 o 
 -14   7   8      533.18      597.00     47.16 o 
 -13   7   8      136.62       80.23     32.43 o 
 -12   7   8       13.70        0.00      6.01 o 
 -11   7   8      512.45      497.65     30.18 o 
 -10   7   8     2553.17     2581.52     37.48 o 
  -9   7   8      129.19       99.82     19.91 o 
  -8   7   8     1249.62     1215.68     24.74 o 
  -7   7   8      276.38      240.00     20.52 o 
  -6   7   8      110.97      139.75     16.26 o 
  -5   7   8        6.39        2.43      7.35 o 
  -4   7   8     5156.10     5614.71     32.60 o 
  -3   7   8       30.88       50.99     14.14 o 
  -2   7   8     5064.50     5067.30     29.90 o 
  -1   7   8        0.72        1.05      3.53 o 
   0   7   8      195.73      140.85     13.31 o 
   1   7   8        0.60        0.30      2.96 o 
   2   7   8     2184.21     2067.00     22.21 o 
   3   7   8      116.80       94.83     16.21 o 
   4   7   8     3527.87     3695.64     34.27 o 
   5   7   8      315.25      327.78     24.37 o 
   6   7   8      358.29      397.37     24.42 o 
   7   7   8        8.97        0.00     11.39 o 
   8   7   8        0.57        0.00     13.78 o 
   9   7   8       63.70       72.38     29.71 o 
  10   7   8        0.31        0.00     14.87 o 
  11   7   8       42.34       72.01     43.68 o 
  12   7   8      544.90      602.57     45.63 o 
  13   7   8      451.99      494.80     48.32 o 
 -17   8   8      230.02      221.94     56.25 o 
 -16   8   8       16.61       18.91     46.33 o 
 -15   8   8      855.27      934.14     52.35 o 
 -14   8   8       10.59        0.00     23.34 o 
 -13   8   8       59.80        0.11     11.53 o 
 -12   8   8        0.55        0.00     15.45 o 
 -11   8   8      782.48      839.53     32.20 o 
 -10   8   8        3.13        0.00     14.73 o 
  -9   8   8      595.87      635.44     24.43 o 
  -8   8   8      200.11      155.40     19.47 o 
  -7   8   8     1140.71     1118.55     24.46 o 
  -6   8   8     1378.62     1343.40     26.82 o 
  -5   8   8      947.07      872.59     19.19 o 
  -4   8   8      178.39      159.55     15.89 o 
  -3   8   8       92.93       83.93     14.06 o 
  -2   8   8       51.60       59.90     14.72 o 
  -1   8   8        5.54        0.00      6.85 o 
   0   8   8     2312.10     2220.97     20.14 o 
   1   8   8        5.78        3.07      4.51 o 
   2   8   8       53.51       43.49     12.00 o 
   3   8   8      274.26      283.35     17.56 o 
   4   8   8     3460.84     3563.32     33.75 o 
   5   8   8     2625.24     2742.13     35.28 o 
   6   8   8       89.69       76.28     21.99 o 
   7   8   8      498.54      459.17     29.56 o 
   8   8   8      178.13      168.54     30.00 o 
   9   8   8      577.07      545.41     34.23 o 
  10   8   8      197.86      206.80     42.89 o 
  11   8   8      336.85      306.38     44.52 o 
  12   8   8      141.15      116.60     47.55 o 
  13   8   8       26.49        0.00     20.89 o 
 -16   9   8       93.70       97.77     49.88 o 
 -15   9   8       13.00        0.00     18.42 o 
 -14   9   8      225.83      256.45     38.02 o 
 -13   9   8      341.84      297.88     35.66 o 
 -12   9   8      157.29      149.49     28.86 o 
 -11   9   8      193.06      188.83     26.04 o 
 -10   9   8      981.24     1007.03     27.24 o 
  -9   9   8       24.42        1.78     16.09 o 
  -8   9   8       61.34       27.95     21.27 o 
  -7   9   8      879.07      885.48     23.70 o 
  -6   9   8       35.63       26.15     22.12 o 
  -5   9   8      594.39      569.32     20.20 o 
  -4   9   8     6603.03     7118.85     40.37 o 
  -3   9   8       85.69       70.64     14.59 o 
  -2   9   8     1623.11     1679.05     21.88 o 
  -1   9   8      282.71      293.76     15.94 o 
   0   9   8       57.33       47.17     13.15 o 
   1   9   8       34.60       26.55     11.48 o 
   2   9   8        1.65        0.00      6.89 o 
   3   9   8      731.42      727.15     19.46 o 
   4   9   8       97.13       66.01     19.67 o 
   5   9   8      248.95      272.37     22.40 o 
   6   9   8        0.03        0.00     20.82 o 
   7   9   8     3666.00     3911.11     55.17 o 
   8   9   8      101.21       97.06     28.16 o 
   9   9   8       23.02       15.21     29.92 o 
  10   9   8        0.01        0.00     19.22 o 
  11   9   8        0.20        0.00     19.71 o 
  12   9   8       15.14        0.00     16.03 o 
 -16  10   8       39.47       76.23     62.50 o 
 -15  10   8        0.41        0.00     33.27 o 
 -14  10   8      498.41      438.32     45.25 o 
 -13  10   8      192.18      127.48     35.90 o 
 -12  10   8      103.55       86.68     29.53 o 
 -11  10   8      251.78      239.75     29.34 o 
 -10  10   8      106.28       68.41     24.38 o 
  -9  10   8        6.82        0.00     13.73 o 
  -8  10   8        2.70        0.00      5.71 o 
  -7  10   8      468.76      373.22     25.94 o 
  -6  10   8      214.06      189.39     24.87 o 
  -5  10   8      188.28      169.34     24.49 o 
  -4  10   8      403.16      385.84     19.41 o 
  -3  10   8       74.81       63.19     15.54 o 
  -2  10   8       72.76       80.11     15.34 o 
  -1  10   8      233.90      215.81     15.82 o 
   0  10   8      448.44      466.12     15.86 o 
   1  10   8        0.82        0.00      8.41 o 
   2  10   8      301.78      331.18     17.78 o 
   3  10   8       89.14       84.43     17.88 o 
   4  10   8        0.04        0.00      5.36 o 
   5  10   8     1508.40     1450.43     27.53 o 
   6  10   8       45.98        9.12      9.85 o 
   7  10   8       20.75        0.00      7.68 o 
   8  10   8       48.90        8.66     15.71 o 
   9  10   8      215.65      188.00     38.01 o 
  10  10   8      137.41       81.67     46.03 o 
  11  10   8       38.80       18.94     42.18 o 
  12  10   8      125.06      161.66     52.90 o 
 -16  11   8        0.54        0.00     27.97 o 
 -15  11   8       66.60       48.47     45.39 o 
 -14  11   8       88.47        0.00     19.72 o 
 -13  11   8      286.90      244.27     41.12 o 
 -12  11   8      915.65      891.04     36.23 o 
 -11  11   8      640.37      613.32     33.65 o 
 -10  11   8       78.34       93.74     26.88 o 
  -9  11   8      383.09      323.59     30.27 o 
  -8  11   8     1016.63     1004.80     30.48 o 
  -7  11   8       51.64       44.16     27.51 o 
  -6  11   8       96.09       75.06     26.38 o 
  -5  11   8     1542.42     1516.87     35.98 o 
  -4  11   8        5.10        0.00      6.47 o 
  -3  11   8      140.36       85.79     16.24 o 
  -2  11   8     5839.36     6029.69     34.31 o 
  -1  11   8        8.33        1.62      5.27 o 
   0  11   8      909.43      897.17     18.53 o 
   1  11   8      371.23      306.38     18.27 o 
   2  11   8        1.64        0.00      2.80 o 
   3  11   8      339.56      259.64     20.86 o 
   4  11   8      165.57      148.35     24.66 o 
   5  11   8      667.85      566.55     34.57 o 
   6  11   8       10.47        0.00     14.87 o 
   7  11   8      246.64      183.80     36.87 o 
   8  11   8       80.42        3.18     21.54 o 
   9  11   8       13.54        0.00     34.61 o 
  10  11   8        0.50        0.00     30.77 o 
  11  11   8       59.88       45.85     45.43 o 
  12  11   8       25.37        0.00     12.54 o 
 -15  12   8      452.48      675.17     58.30 o 
 -14  12   8       17.49       55.91     43.70 o 
 -13  12   8        6.33        0.00     13.78 o 
 -12  12   8        6.23        0.00     26.78 o 
 -11  12   8      458.76      416.58     33.92 o 
 -10  12   8        2.94        0.00     10.92 o 
  -9  12   8       64.08       56.13     28.81 o 
  -8  12   8        2.35        0.00     14.93 o 
  -7  12   8     1174.39     1212.47     36.57 o 
  -6  12   8      160.05      124.28     28.70 o 
  -5  12   8      362.03      358.86     31.30 o 
  -4  12   8      143.18      139.05     26.00 o 
  -3  12   8      177.02      167.79     18.21 o 
  -2  12   8     2968.70     3171.12     27.52 o 
  -1  12   8      282.89      326.17     18.55 o 
   0  12   8     2817.17     2947.40     27.12 o 
   1  12   8      104.42       73.78     17.83 o 
   2  12   8       36.21        2.83      4.80 o 
   3  12   8     3264.30     3292.95     33.58 o 
   4  12   8      711.68      680.02     28.72 o 
   5  12   8      487.99      396.59     35.72 o 
   6  12   8      213.86      214.17     34.21 o 
   7  12   8       52.41        0.00     29.06 o 
   8  12   8       69.23       45.18     40.59 o 
   9  12   8      434.58      486.32     45.68 o 
  10  12   8        9.32        0.00     11.53 o 
  11  12   8      488.32      590.69     57.97 o 
 -15  13   8      186.68      226.80     62.66 o 
 -14  13   8     1192.40     1390.37     63.08 o 
 -13  13   8        2.33        0.00     19.62 o 
 -12  13   8        0.03        0.00     21.19 o 
 -11  13   8       64.15       49.91     32.52 o 
 -10  13   8      602.32      517.08     36.01 o 
  -9  13   8      608.10      617.76     34.93 o 
  -8  13   8     1926.14     2091.11     44.34 o 
  -7  13   8     2915.25     3138.45     50.75 o 
  -6  13   8     1233.23     1295.91     37.39 o 
  -5  13   8      166.41      139.75     24.19 o 
  -4  13   8      688.43      709.56     25.83 o 
  -3  13   8      119.46       70.71     18.58 o 
  -2  13   8      236.59      200.83     19.30 o 
  -1  13   8      139.99      110.75     18.30 o 
   0  13   8       98.49       83.78     19.07 o 
   1  13   8      602.76      544.23     23.07 o 
   2  13   8     3781.93     4044.08     36.62 o 
   3  13   8       39.98       14.70     12.21 o 
   4  13   8      578.42      718.88     32.58 o 
   5  13   8       66.94        5.37     25.95 o 
   6  13   8        1.02        0.00     18.19 o 
   7  13   8       17.06        0.00     11.79 o 
   8  13   8      113.00       96.55     51.98 o 
   9  13   8      133.20      107.82     44.29 o 
  10  13   8      216.93      185.61     55.26 o 
  11  13   8        6.38        0.00     34.64 o 
 -14  14   8        1.51        0.00     32.50 o 
 -13  14   8        5.23       14.25     42.73 o 
 -12  14   8       11.37        0.00     15.40 o 
 -11  14   8      430.38      435.77     44.86 o 
 -10  14   8     4241.75     4738.43     65.90 o 
  -9  14   8        6.86        0.00     14.68 o 
  -8  14   8     2413.58     2342.89     49.03 o 
  -7  14   8      147.50      125.96     32.94 o 
  -6  14   8        7.56        0.00     18.74 o 
  -5  14   8      223.36      144.60     35.57 o 
  -4  14   8     1706.40     1776.92     36.08 o 
  -3  14   8     1216.97     1221.65     31.88 o 
  -2  14   8     2810.71     2993.01     30.09 o 
  -1  14   8       80.54       61.31     19.37 o 
   0  14   8      261.89      207.98     22.43 o 
   1  14   8      144.54      122.14     23.69 o 
   2  14   8       26.13        0.00      6.92 o 
   3  14   8        6.10        0.00      8.36 o 
   4  14   8      479.18      423.93     38.81 o 
   5  14   8        3.02        0.00     17.49 o 
   6  14   8      470.08      455.79     44.07 o 
   7  14   8       75.35       29.32     47.60 o 
   8  14   8      963.96      977.39     50.40 o 
   9  14   8       62.54       15.85     12.29 o 
  10  14   8       51.43       15.47     18.28 o 
 -13  15   8     1314.38     1908.62     59.15 o 
 -12  15   8      107.68      115.45     41.49 o 
 -11  15   8      163.63      174.93     40.56 o 
 -10  15   8       17.37       10.03     15.68 o 
  -9  15   8       68.01       44.91     27.93 o 
  -8  15   8      124.06       49.02     31.28 o 
  -7  15   8      159.61       88.50     36.19 o 
  -6  15   8      110.57       86.73     33.39 o 
  -5  15   8        8.12        0.00     23.37 o 
  -4  15   8     1144.97     1150.26     37.49 o 
  -3  15   8      231.64      173.69     27.38 o 
  -2  15   8      714.20      644.63     22.99 o 
  -1  15   8       95.25       63.18     22.30 o 
   0  15   8      154.41      136.21     25.74 o 
   1  15   8      740.03      714.19     28.98 o 
   2  15   8      591.71      572.64     27.94 o 
   3  15   8        5.58        0.00     13.72 o 
   4  15   8       70.13       80.67     32.78 o 
   5  15   8      202.94      206.07     40.80 o 
   6  15   8       47.59        0.00      6.17 o 
   7  15   8     1295.57     1425.30     51.93 o 
   8  15   8      107.83       46.61     52.72 o 
   9  15   8     1008.36     1222.93     58.55 o 
 -13  16   8      339.92      440.65     50.10 o 
 -12  16   8      395.79      438.70     44.88 o 
 -11  16   8      140.00      101.00     38.87 o 
 -10  16   8       16.90        0.00      7.90 o 
  -9  16   8       15.17       11.33     33.64 o 
  -8  16   8      398.40      303.72     36.01 o 
  -7  16   8      409.20      386.38     40.83 o 
  -6  16   8      232.53      194.70     35.14 o 
  -5  16   8       12.98        0.00     20.27 o 
  -4  16   8       52.45        9.91     14.59 o 
  -3  16   8       97.24       83.87     27.28 o 
  -2  16   8      905.48      880.53     31.06 o 
  -1  16   8       10.53        0.00      8.00 o 
   0  16   8       33.88        0.00     21.61 o 
   1  16   8       14.80        0.00      8.01 o 
   2  16   8      229.43      249.10     29.34 o 
   3  16   8      709.47      654.07     38.79 o 
   4  16   8      197.04      176.29     35.99 o 
   5  16   8       28.34        0.00     25.11 o 
   6  16   8      386.21      344.08     49.41 o 
   7  16   8       57.21       51.14     46.94 o 
   8  16   8       44.56       44.46     51.52 o 
 -12  17   8       16.48       20.76     38.80 o 
 -11  17   8      564.12      647.67     48.23 o 
 -10  17   8      291.53      319.97     42.83 o 
  -9  17   8       38.35       14.58     18.43 o 
  -8  17   8      130.32      109.92     32.77 o 
  -7  17   8      200.28      172.91     40.84 o 
  -6  17   8      343.29      351.63     39.32 o 
  -5  17   8      221.12      195.73     33.75 o 
  -4  17   8       72.86       77.77     32.80 o 
  -3  17   8       97.63      110.12     38.38 o 
  -2  17   8       42.37       22.11     16.35 o 
  -1  17   8      187.58      204.87     26.96 o 
   0  17   8      768.35      703.70     31.32 o 
   1  17   8       12.43        2.62     12.84 o 
   2  17   8     1557.75     1775.93     41.49 o 
   3  17   8      130.89      144.47     39.46 o 
   4  17   8       11.34        2.74      8.01 o 
   5  17   8      503.03      486.17     52.50 o 
   6  17   8        5.16        0.00     28.88 o 
   7  17   8      693.52      821.19     60.32 o 
   8  17   8      183.96      320.45     68.20 o 
 -11  18   8        0.25        0.52     22.55 o 
 -10  18   8       63.58       62.01     33.84 o 
  -9  18   8        6.14        0.00     12.96 o 
  -8  18   8        1.02        0.00     16.95 o 
  -7  18   8        0.31        0.00     25.09 o 
  -6  18   8      110.63       53.32     39.87 o 
  -5  18   8        2.31        0.00     23.68 o 
  -4  18   8        0.42        0.00     18.52 o 
  -3  18   8       41.43        0.70     21.47 o 
  -2  18   8      740.73      733.56     39.24 o 
  -1  18   8       50.71        0.00     11.04 o 
   0  18   8      237.31      216.66     30.88 o 
   1  18   8      746.06      807.91     36.15 o 
   2  18   8      455.23      465.49     43.78 o 
   3  18   8       11.76        0.00     13.41 o 
   4  18   8      650.22      639.37     48.23 o 
   5  18   8       57.74        0.00     41.78 o 
   6  18   8      102.54      128.57     54.62 o 
   7  18   8      728.19      784.24     64.35 o 
  -9  19   8       14.01        0.00     12.53 o 
  -8  19   8      210.88      323.61     41.78 o 
  -7  19   8        6.35        0.00     17.07 o 
  -6  19   8      377.92      388.59     46.29 o 
  -5  19   8        4.36        0.00      8.59 o 
  -4  19   8      295.18      302.56     44.91 o 
  -3  19   8        0.01        0.00     14.96 o 
  -2  19   8      186.49      125.83     40.34 o 
  -1  19   8       18.48        0.00      8.30 o 
   0  19   8      117.71      105.46     35.93 o 
   1  19   8       55.33       49.25     39.49 o 
   2  19   8        1.12        0.00     22.92 o 
   3  19   8       52.91       32.49     28.17 o 
   4  19   8      169.54      134.29     44.23 o 
   5  19   8        1.15        0.00     28.26 o 
  -8  20   8       26.10        0.00     17.74 o 
  -7  20   8       29.23        3.46     26.37 o 
  -6  20   8      248.46      310.00     49.49 o 
  -5  20   8      443.78      526.01     52.16 o 
  -4  20   8      460.73      543.95     50.63 o 
  -3  20   8      371.78      425.98     48.88 o 
  -2  20   8      234.34      240.22     47.32 o 
  -1  20   8       26.95        6.15     18.11 o 
   0  20   8      411.78      308.90     68.50 o 
   1  20   8      107.41      124.25     43.55 o 
   2  20   8       29.59        0.00     12.14 o 
   3  20   8      885.45      961.51     54.29 o 
   4  20   8      111.73       18.52     37.25 o 
  -5  21   8      464.06      526.34     57.52 o 
  -4  21   8        1.57        0.00     21.91 o 
  -3  21   8       21.07        3.45     18.64 o 
  -2  21   8      367.12      322.56     53.77 o 
  -1  21   8      418.51      475.07     64.15 o 
   0  21   8       71.21        0.00     28.31 o 
   1  21   8      137.38       90.74     69.62 o 
 -18   1   9       49.22       42.56    165.92 o 
 -17   1   9        0.95        0.00     56.43 o 
 -16   1   9     1081.81     1173.63     69.33 o 
 -15   1   9      625.34      604.63     69.93 o 
 -14   1   9       72.29       50.01     43.78 o 
 -13   1   9        8.45        0.00     39.49 o 
 -12   1   9        0.01        0.00     19.30 o 
 -11   1   9     2222.56     2165.69     59.86 o 
 -10   1   9       44.30       20.55     10.50 o 
  -9   1   9      772.63      779.85     23.19 o 
  -8   1   9        5.12        6.34     12.74 o 
  -7   1   9     4051.61     4277.35     31.99 o 
  -6   1   9       40.93       36.64     15.42 o 
  -5   1   9      116.92      119.18     14.71 o 
  -4   1   9       24.07       29.27     14.85 o 
  -3   1   9     3469.73     3690.52     29.81 o 
  -2   1   9      667.15      712.53     17.73 o 
  -1   1   9        3.82        0.00      3.97 o 
   0   1   9      413.69      332.43     15.90 o 
   1   1   9     1388.69     1533.64     21.42 o 
   2   1   9      102.90      104.25     18.04 o 
   3   1   9      251.54      207.64     18.43 o 
   4   1   9        0.25        0.00      2.95 o 
   5   1   9      421.68      383.96     16.42 o 
   6   1   9      120.31       84.65     16.58 o 
   7   1   9       55.13       60.54     18.69 o 
   8   1   9     4082.62     4429.84     35.61 o 
   9   1   9      617.48      687.83     26.71 o 
  10   1   9     3289.87     3437.56     39.62 o 
  11   1   9       93.35       78.90     39.80 o 
  12   1   9      105.59      102.90     40.44 o 
  13   1   9       87.63       63.54     58.81 o 
 -18   2   9      486.65      533.03     84.65 o 
 -17   2   9      329.95      295.09     70.70 o 
 -16   2   9     1132.75     1194.98     75.02 o 
 -15   2   9      602.29      631.27     64.47 o 
 -14   2   9       68.44      127.50     51.82 o 
 -13   2   9     3402.47     3394.40     77.75 o 
 -12   2   9       84.45       67.94     32.84 o 
 -11   2   9        3.09        0.00     15.33 o 
 -10   2   9      318.87      265.96     26.77 o 
  -9   2   9      319.31      317.30     23.66 o 
  -8   2   9      122.47      100.23     15.57 o 
  -7   2   9     5108.31     5511.48     32.49 o 
  -6   2   9     1951.40     2210.65     22.12 o 
  -5   2   9     5225.67     5394.04     29.65 o 
  -4   2   9        0.63        0.00      6.25 o 
  -3   2   9       52.87       19.48     12.44 o 
  -2   2   9     1017.65     1056.13     19.58 o 
  -1   2   9       12.26        0.00     11.74 o 
   0   2   9      319.88      372.58     17.04 o 
   1   2   9     7617.11     8115.53     41.79 o 
   2   2   9       61.90       55.43     16.03 o 
   3   2   9     8016.30     8334.40     64.58 o 
   4   2   9     1639.20     1635.38     24.81 o 
   5   2   9        1.64        0.00      2.63 o 
   6   2   9     2634.41     2669.01     27.22 o 
   7   2   9       82.17       69.03     19.60 o 
   8   2   9      120.06      142.69     22.33 o 
   9   2   9      532.04      613.37     24.16 o 
  10   2   9      441.60      474.47     34.19 o 
  11   2   9       40.19        0.00      6.43 o 
  12   2   9       71.86       33.01     34.56 o 
  13   2   9      132.17      139.54     50.87 o 
 -18   3   9        4.59        0.00     12.15 o 
 -17   3   9       41.27       30.05     57.35 o 
 -16   3   9      123.90      124.19     57.14 o 
 -15   3   9      359.85      315.28     45.95 o 
 -14   3   9      692.00      682.08     47.82 o 
 -13   3   9     1561.35     1591.79     45.75 o 
 -12   3   9     1257.82     1275.62     40.31 o 
 -11   3   9      512.32      534.15     28.14 o 
 -10   3   9      740.34      754.35     27.53 o 
  -9   3   9     1587.02     1563.50     29.08 o 
  -8   3   9      837.87      795.59     17.69 o 
  -7   3   9      277.80      285.41     17.75 o 
  -6   3   9       43.88       22.96     11.75 o 
  -5   3   9      541.75      470.79     15.60 o 
  -4   3   9       10.39        1.37      3.29 o 
  -3   3   9     1903.05     1833.69     23.05 o 
  -2   3   9      298.45      279.34     15.38 o 
  -1   3   9       58.60       34.80     15.19 o 
   0   3   9      458.74      461.60     15.56 o 
   1   3   9      133.52      111.85     16.48 o 
   2   3   9     1617.26     1602.04     23.71 o 
   3   3   9     1088.13     1075.44     22.46 o 
   4   3   9     1340.97     1387.03     24.11 o 
   5   3   9     2720.09     2958.93     32.25 o 
   6   3   9        0.05        0.00      8.64 o 
   7   3   9       13.29        0.00      5.25 o 
   8   3   9      252.41      190.65     22.04 o 
   9   3   9       39.26        2.53      6.41 o 
  10   3   9      272.34      160.66     31.92 o 
  11   3   9       78.17       59.42     29.62 o 
  12   3   9       17.50        0.00     13.12 o 
  13   3   9      115.23       89.45     50.56 o 
 -17   4   9     1148.73     1302.17     54.53 o 
 -16   4   9      138.18      126.35     45.73 o 
 -15   4   9       92.46       77.69     40.86 o 
 -14   4   9      776.06      831.18     44.08 o 
 -13   4   9     1608.39     1700.88     47.96 o 
 -12   4   9      435.86      451.10     34.15 o 
 -11   4   9      515.30      490.70     28.80 o 
 -10   4   9     3147.83     3336.68     40.36 o 
  -9   4   9     1870.24     1971.63     32.00 o 
  -8   4   9      123.91      100.29     20.71 o 
  -7   4   9     4379.48     4651.05     33.37 o 
  -6   4   9       40.02        9.79      7.27 o 
  -5   4   9      277.35      381.61     17.72 o 
  -4   4   9     1580.36     1568.24     19.73 o 
  -3   4   9     2768.95     2698.72     23.90 o 
  -2   4   9     1808.52     1887.15     22.09 o 
  -1   4   9      218.80      190.65     16.06 o 
   0   4   9      456.18      390.33     15.92 o 
   1   4   9     5049.75     5451.13     35.35 o 
   2   4   9      473.70      561.87     19.46 o 
   3   4   9       18.79       37.68     16.94 o 
   4   4   9      222.25      201.87     19.98 o 
   5   4   9        3.66        0.00      8.32 o 
   6   4   9     3446.62     3623.19     35.98 o 
   7   4   9      375.23      393.71     23.62 o 
   8   4   9     4580.60     4906.67     39.88 o 
   9   4   9     1332.19     1391.63     31.46 o 
  10   4   9      306.71      285.10     32.65 o 
  11   4   9      108.53      131.52     30.55 o 
  12   4   9        8.48        0.00     12.89 o 
  13   4   9      466.91      590.15     57.30 o 
 -17   5   9        0.34        7.34     47.49 o 
 -16   5   9      403.46      385.82     51.50 o 
 -15   5   9       16.08        0.00     13.58 o 
 -14   5   9        6.41        0.00     19.36 o 
 -13   5   9       70.75       57.81     38.26 o 
 -12   5   9        8.49        0.00     10.53 o 
 -11   5   9     1637.11     1735.71     33.99 o 
 -10   5   9       11.18       13.23     17.89 o 
  -9   5   9      213.49      187.03     23.61 o 
  -8   5   9      160.88      153.29     22.77 o 
  -7   5   9        5.67        0.00      5.64 o 
  -6   5   9       20.48        0.00      4.92 o 
  -5   5   9     2184.05     2173.26     23.37 o 
  -4   5   9        8.65       13.94      8.13 o 
  -3   5   9    11815.26    12358.71     61.15 o 
  -2   5   9      116.81      115.28     14.10 o 
  -1   5   9     5133.90     5428.61     31.93 o 
   0   5   9      355.08      330.05     15.03 o 
   1   5   9      435.34      452.70     15.41 o 
   2   5   9       88.25      109.08     16.13 o 
   3   5   9      208.67      185.80     20.78 o 
   4   5   9       26.85       11.01      6.72 o 
   5   5   9       45.24       14.44     19.97 o 
   6   5   9      293.79      254.26     21.76 o 
   7   5   9      772.09      746.61     25.14 o 
   8   5   9      176.15      150.89     25.26 o 
   9   5   9      534.96      568.98     31.78 o 
  10   5   9     2017.02     2417.87     39.63 o 
  11   5   9      134.76      102.09     35.50 o 
  12   5   9      856.10      908.94     50.50 o 
  13   5   9       17.41        3.37     44.93 o 
 -17   6   9      111.47      128.90     50.56 o 
 -16   6   9      326.62      329.61     50.64 o 
 -15   6   9        5.39        0.00     29.50 o 
 -14   6   9       42.19       15.79     23.82 o 
 -13   6   9      441.40      456.32     35.93 o 
 -12   6   9     1803.21     1892.93     37.74 o 
 -11   6   9      586.83      527.80     30.48 o 
 -10   6   9      866.40      818.91     28.69 o 
  -9   6   9        0.09        0.00     12.91 o 
  -8   6   9       14.61        0.00      7.10 o 
  -7   6   9       20.62        5.50     14.46 o 
  -6   6   9        6.43        0.00      3.62 o 
  -5   6   9      688.85      730.71     17.51 o 
  -4   6   9      348.20      335.08     16.10 o 
  -3   6   9      677.04      653.48     17.72 o 
  -2   6   9     1039.58     1087.12     18.01 o 
  -1   6   9     1193.31     1250.52     17.71 o 
   0   6   9       19.30        0.00      4.00 o 
   1   6   9      259.79      188.75     15.26 o 
   2   6   9        0.61        0.00      5.92 o 
   3   6   9      494.15      508.40     21.67 o 
   4   6   9      565.32      547.14     22.85 o 
   5   6   9      187.82      159.69     20.22 o 
   6   6   9      347.76      358.01     22.93 o 
   7   6   9      603.02      594.75     24.97 o 
   8   6   9        5.96        0.00     12.30 o 
   9   6   9      232.59      200.99     30.63 o 
  10   6   9        0.78        0.00     12.21 o 
  11   6   9      126.63      130.38     35.98 o 
  12   6   9      635.05      815.96     48.49 o 
 -17   7   9        0.79        0.00     31.52 o 
 -16   7   9       19.55        0.00     14.52 o 
 -15   7   9        1.33        0.00     47.65 o 
 -14   7   9        0.08        0.00     20.79 o 
 -13   7   9       67.89       30.47     36.92 o 
 -12   7   9        4.30        0.00     16.49 o 
 -11   7   9      211.33      153.05     30.55 o 
 -10   7   9      306.15      276.29     28.05 o 
  -9   7   9     1915.20     1874.87     37.25 o 
  -8   7   9      159.00      105.46     20.72 o 
  -7   7   9        4.14        0.00     16.28 o 
  -6   7   9      123.36       96.66     17.86 o 
  -5   7   9     2528.68     2552.71     27.52 o 
  -4   7   9        0.14        0.00      9.52 o 
  -3   7   9     2312.95     2557.01     25.50 o 
  -2   7   9      123.86      125.17     15.81 o 
  -1   7   9     1078.92     1097.94     17.80 o 
   0   7   9      190.95      210.81     14.81 o 
   1   7   9      121.46      104.55     13.85 o 
   2   7   9      189.67      174.13     17.97 o 
   3   7   9       25.59       14.06     10.36 o 
   4   7   9      115.52       97.90     19.83 o 
   5   7   9        4.09        0.00      3.15 o 
   6   7   9      249.01      197.65     23.29 o 
   7   7   9      152.84      129.24     25.41 o 
   8   7   9       82.96       40.13     26.17 o 
   9   7   9       23.90        0.00      9.31 o 
  10   7   9      205.24      145.63     33.39 o 
  11   7   9       11.07        0.00     10.88 o 
  12   7   9       20.22        0.00     37.75 o 
 -16   8   9       67.73       76.35     51.42 o 
 -15   8   9      202.97      207.85     46.44 o 
 -14   8   9      352.60      330.56     40.24 o 
 -13   8   9        5.35        0.00      5.87 o 
 -12   8   9        2.28        0.00     11.75 o 
 -11   8   9       88.28       77.33     28.55 o 
 -10   8   9      126.64      130.50     25.98 o 
  -9   8   9      171.09      183.25     24.68 o 
  -8   8   9     1596.14     1532.56     28.46 o 
  -7   8   9     1480.09     1502.37     28.07 o 
  -6   8   9      406.11      367.00     24.48 o 
  -5   8   9      240.36      241.20     19.59 o 
  -4   8   9       25.67       17.51      9.86 o 
  -3   8   9      118.64       80.71     16.28 o 
  -2   8   9       23.85       17.01     15.77 o 
  -1   8   9       33.55       44.63     14.71 o 
   0   8   9      699.90      705.01     17.37 o 
   1   8   9      852.35      826.57     16.79 o 
   2   8   9        7.90        0.00      3.94 o 
   3   8   9      539.71      544.71     20.17 o 
   4   8   9      267.61      224.09     23.53 o 
   5   8   9      455.60      516.95     25.08 o 
   6   8   9       12.74        0.00      8.52 o 
   7   8   9      396.82      410.18     27.62 o 
   8   8   9      124.39      114.04     26.34 o 
   9   8   9      153.27      122.95     31.51 o 
  10   8   9      481.67      466.90     36.64 o 
  11   8   9      125.44      118.04     39.17 o 
  12   8   9        7.08        0.74     11.57 o 
 -16   9   9      866.55     1022.40     71.79 o 
 -15   9   9      100.96      118.50     56.83 o 
 -14   9   9      162.74      144.67     39.56 o 
 -13   9   9      990.36     1020.95     40.60 o 
 -12   9   9      874.00      818.81     41.03 o 
 -11   9   9     1928.65     1834.78     42.36 o 
 -10   9   9      332.78      370.05     30.11 o 
  -9   9   9       15.34        7.98     13.99 o 
  -8   9   9      634.46      706.80     28.01 o 
  -7   9   9      444.91      345.91     25.52 o 
  -6   9   9      166.26      123.98     27.05 o 
  -5   9   9     2991.66     2972.86     33.46 o 
  -4   9   9      501.72      519.50     19.25 o 
  -3   9   9        7.93        0.67     12.70 o 
  -2   9   9       16.55       24.67     18.37 o 
  -1   9   9     2669.19     2837.44     28.88 o 
   0   9   9      702.15      660.95     18.51 o 
   1   9   9        0.92        0.00      5.26 o 
   2   9   9      263.75      224.90     19.36 o 
   3   9   9       35.23       21.96     15.34 o 
   4   9   9     1362.31     1331.29     25.93 o 
   5   9   9      318.42      308.82     22.98 o 
   6   9   9       79.08      103.37     27.91 o 
   7   9   9     1483.62     1535.13     39.27 o 
   8   9   9      130.66      130.58     32.06 o 
   9   9   9       18.53        0.00     12.27 o 
  10   9   9     1134.42     1190.91     50.69 o 
  11   9   9        4.55        0.00     34.05 o 
  12   9   9      763.06      866.08     57.43 o 
 -16  10   9        0.01        0.00     24.01 o 
 -15  10   9       18.61        0.00      6.20 o 
 -14  10   9      475.56      508.95     49.96 o 
 -13  10   9      358.98      336.41     40.10 o 
 -12  10   9      223.88      210.76     38.25 o 
 -11  10   9      774.37      807.69     34.54 o 
 -10  10   9       49.18       44.45     36.85 o 
  -9  10   9       25.42        0.00      7.63 o 
  -8  10   9       28.21        0.00     19.22 o 
  -7  10   9     1830.70     1875.98     39.27 o 
  -6  10   9      130.50      124.02     26.62 o 
  -5  10   9     1139.25     1150.59     33.64 o 
  -4  10   9      717.39      787.99     23.77 o 
  -3  10   9     1961.93     2170.55     26.70 o 
  -2  10   9       29.75       41.49     17.73 o 
  -1  10   9      616.10      702.40     18.58 o 
   0  10   9      455.25      451.34     19.61 o 
   1  10   9      458.21      376.49     19.47 o 
   2  10   9      230.37      230.07     18.52 o 
   3  10   9      692.77      763.23     22.98 o 
   4  10   9     1813.36     1874.47     28.41 o 
   5  10   9      688.95      632.04     28.36 o 
   6  10   9      581.58      626.60     38.50 o 
   7  10   9       25.89        3.08      7.42 o 
   8  10   9      185.54      190.85     34.47 o 
   9  10   9      418.58      419.17     46.41 o 
  10  10   9       18.94        0.00     29.18 o 
  11  10   9        0.03        0.00     31.86 o 
 -15  11   9      102.00       94.32     46.81 o 
 -14  11   9        3.77        0.00     19.01 o 
 -13  11   9      709.51      773.35     49.30 o 
 -12  11   9       31.39        0.00     18.17 o 
 -11  11   9       40.06       39.42     28.82 o 
 -10  11   9        3.94        0.00     14.68 o 
  -9  11   9      368.22      326.36     31.44 o 
  -8  11   9       73.64       79.32     27.43 o 
  -7  11   9     1105.93     1089.40     36.06 o 
  -6  11   9      554.61      460.16     33.69 o 
  -5  11   9     4258.92     4482.69     54.93 o 
  -4  11   9      496.79      492.96     24.91 o 
  -3  11   9     1143.52     1119.74     22.79 o 
  -2  11   9       53.69        4.01     13.13 o 
  -1  11   9     2977.76     3121.98     28.43 o 
   0  11   9       27.36        0.00     10.77 o 
   1  11   9        0.26        0.00      6.00 o 
   2  11   9     1703.21     1728.87     25.09 o 
   3  11   9       76.35       61.92     20.45 o 
   4  11   9      125.96      110.70     24.64 o 
   5  11   9       36.78       44.28     21.27 o 
   6  11   9        8.99       22.77     29.85 o 
   7  11   9      956.34      903.49     42.41 o 
   8  11   9       51.30        0.00     15.27 o 
   9  11   9       23.16        0.00     12.00 o 
  10  11   9       38.15        0.00     30.68 o 
  11  11   9      330.52      370.14     58.93 o 
 -15  12   9        0.79        0.00     16.41 o 
 -14  12   9       26.86        0.00     28.97 o 
 -13  12   9       74.27       11.35     29.98 o 
 -12  12   9        3.27        0.00     13.58 o 
 -11  12   9      229.35      194.21     33.40 o 
 -10  12   9       38.84       31.27     26.99 o 
  -9  12   9     1212.05     1125.70     36.00 o 
  -8  12   9     3557.08     3987.57     49.47 o 
  -7  12   9     2768.50     2882.76     49.11 o 
  -6  12   9       15.08        0.00     15.47 o 
  -5  12   9      770.49      819.89     33.12 o 
  -4  12   9       58.67        0.00     16.71 o 
  -3  12   9        5.15        0.00     12.17 o 
  -2  12   9      279.01      253.48     20.38 o 
  -1  12   9     3702.66     4082.73     31.98 o 
   0  12   9       48.07       21.92      9.01 o 
   1  12   9       54.12       11.83     12.98 o 
   2  12   9      625.78      612.80     22.75 o 
   3  12   9      166.30      174.37     23.05 o 
   4  12   9     2019.97     1988.85     32.94 o 
   5  12   9      668.14      580.53     41.58 o 
   6  12   9      169.54       76.83     38.92 o 
   7  12   9        1.93        0.00     26.19 o 
   8  12   9      729.99      822.87     49.53 o 
   9  12   9       42.38        5.11     38.00 o 
  10  12   9     1811.91     2088.58     57.98 o 
 -14  13   9        3.35        0.00     12.66 o 
 -13  13   9      130.05       45.00     22.50 o 
 -12  13   9       92.34       93.75     35.50 o 
 -11  13   9      178.70      221.88     33.60 o 
 -10  13   9        3.61        0.00     18.17 o 
  -9  13   9       44.24       40.17     31.00 o 
  -8  13   9       83.65      133.93     29.64 o 
  -7  13   9     1075.39      996.97     41.09 o 
  -6  13   9      866.98      875.84     36.14 o 
  -5  13   9      426.61      371.52     35.47 o 
  -4  13   9       19.87        0.00      6.68 o 
  -3  13   9     1036.47     1016.66     22.33 o 
  -2  13   9       13.53        0.00      7.23 o 
  -1  13   9     3414.88     3460.82     30.97 o 
   0  13   9       16.98        3.55      7.27 o 
   1  13   9       64.26       56.79     13.88 o 
   2  13   9       21.68       13.51      9.75 o 
   3  13   9       26.40        0.00      6.93 o 
   4  13   9       83.66       71.56     32.89 o 
   5  13   9       99.23       83.92     35.51 o 
   6  13   9       23.19        0.00     15.18 o 
   7  13   9       54.19        3.53     35.04 o 
   8  13   9      611.15      647.20     53.77 o 
   9  13   9       93.57       49.50     62.06 o 
  10  13   9       68.63       64.55     51.99 o 
 -14  14   9       59.91      117.19     49.21 o 
 -13  14   9       20.09        0.00     41.53 o 
 -12  14   9      109.59      112.84     42.13 o 
 -11  14   9        2.26        5.47     31.92 o 
 -10  14   9      519.96      538.36     43.45 o 
  -9  14   9     1768.78     1816.17     48.95 o 
  -8  14   9      614.40      665.05     41.65 o 
  -7  14   9       23.62        0.00     23.46 o 
  -6  14   9       74.69       70.29     32.81 o 
  -5  14   9        0.46        0.00     19.77 o 
  -4  14   9        5.57        0.00      9.52 o 
  -3  14   9       54.65       10.06     16.27 o 
  -2  14   9      118.83       70.53     22.12 o 
  -1  14   9      169.67      136.98     22.98 o 
   0  14   9      437.82      447.78     26.47 o 
   1  14   9      402.10      445.07     25.44 o 
   2  14   9       17.86        0.00      6.66 o 
   3  14   9       33.47        0.00     13.92 o 
   4  14   9        2.49        0.00      9.30 o 
   5  14   9       87.69       66.09     41.06 o 
   6  14   9        0.07        0.00     31.01 o 
   7  14   9       10.32        0.00     11.51 o 
   8  14   9       50.56        0.00     30.34 o 
   9  14   9       53.66        8.03     14.69 o 
 -13  15   9      117.10      151.61     47.66 o 
 -12  15   9       74.74       82.70     48.43 o 
 -11  15   9      719.46      704.78     50.36 o 
 -10  15   9       78.14       96.46     37.38 o 
  -9  15   9     1178.20     1336.24     43.67 o 
  -8  15   9       16.36        0.00     11.04 o 
  -7  15   9      146.62      118.94     34.80 o 
  -6  15   9       64.91       80.84     34.62 o 
  -5  15   9      244.88      272.47     33.95 o 
  -4  15   9       70.86       48.68     28.50 o 
  -3  15   9      939.45     1002.15     32.84 o 
  -2  15   9      147.24      111.59     22.73 o 
  -1  15   9      166.13      200.67     25.21 o 
   0  15   9       10.80        0.70      5.09 o 
   1  15   9      137.09      134.16     25.20 o 
   2  15   9      600.30      619.02     31.90 o 
   3  15   9     1551.69     1648.73     45.16 o 
   4  15   9       23.36        0.00     20.49 o 
   5  15   9      699.50      762.39     51.75 o 
   6  15   9       16.19        0.00     10.65 o 
   7  15   9      168.35      152.62     48.44 o 
   8  15   9        2.23        0.00     26.66 o 
 -12  16   9       14.25        1.06      6.71 o 
 -11  16   9       12.11        0.00      8.51 o 
 -10  16   9       72.23      102.15     36.51 o 
  -9  16   9     1693.00     1854.28     45.44 o 
  -8  16   9      266.33      249.12     37.43 o 
  -7  16   9     1869.77     2191.32     51.18 o 
  -6  16   9       54.82        3.45     21.20 o 
  -5  16   9       21.97        0.00     11.94 o 
  -4  16   9       60.12        3.78     17.69 o 
  -3  16   9        3.60        0.00     11.72 o 
  -2  16   9       45.75        4.85     18.79 o 
  -1  16   9      742.67      704.35     29.53 o 
   0  16   9       31.01       11.08      9.03 o 
   1  16   9     2122.79     2172.76     33.43 o 
   2  16   9       47.21        9.89     16.42 o 
   3  16   9      615.01      695.40     42.05 o 
   4  16   9       47.19        0.00     30.32 o 
   5  16   9       64.10        3.18     14.58 o 
   6  16   9      601.00      605.06     52.18 o 
   7  16   9        0.02        0.00     30.25 o 
 -11  17   9      232.92      320.12     45.88 o 
 -10  17   9      140.92      157.91     40.06 o 
  -9  17   9      149.38      186.83     38.92 o 
  -8  17   9        0.67        0.00     20.91 o 
  -7  17   9        0.30        0.00     33.86 o 
  -6  17   9       50.13       51.89     35.88 o 
  -5  17   9       38.49        9.73     37.09 o 
  -4  17   9        7.71        0.00     13.88 o 
  -3  17   9      212.83      147.41     36.99 o 
  -2  17   9        0.02        0.00     10.05 o 
  -1  17   9      272.67      223.55     30.52 o 
   0  17   9       73.13       54.64     28.14 o 
   1  17   9       50.08       22.75     12.99 o 
   2  17   9      923.22     1041.08     45.67 o 
   3  17   9      159.01      122.31     42.76 o 
   4  17   9      508.46      528.81     54.89 o 
   5  17   9       24.42        0.00     23.09 o 
   6  17   9       69.46       14.15     15.57 o 
 -10  18   9      108.63      146.64     42.58 o 
  -9  18   9      223.90      155.00     42.55 o 
  -8  18   9       75.56       65.73     37.97 o 
  -7  18   9      115.36       23.70     29.99 o 
  -6  18   9      422.77      470.58     47.80 o 
  -5  18   9     1299.31     1397.96     49.90 o 
  -4  18   9       10.98        0.00     39.32 o 
  -3  18   9       70.45       21.76     15.65 o 
  -2  18   9        7.77        0.00     12.29 o 
  -1  18   9       19.20        0.00     22.73 o 
   0  18   9       88.29       43.24     27.30 o 
   1  18   9      106.28      144.18     30.38 o 
   2  18   9        2.01        0.00     39.21 o 
   3  18   9      204.75      194.97     46.09 o 
   4  18   9      139.57      146.56     50.55 o 
   5  18   9      228.36      280.75     54.90 o 
  -8  19   9      403.82      364.13     43.55 o 
  -7  19   9        1.54        0.00     21.19 o 
  -6  19   9       24.51        0.00     31.12 o 
  -5  19   9       44.20       12.45     17.45 o 
  -4  19   9        0.32        0.00     26.40 o 
  -3  19   9      175.32      189.44     46.68 o 
  -2  19   9      170.83      116.54     45.11 o 
  -1  19   9      663.43      716.67     53.55 o 
   0  19   9        0.01        0.00     23.73 o 
   1  19   9        0.01        0.00     26.90 o 
   2  19   9        1.78        0.00     26.47 o 
   3  19   9       89.33        6.79     28.06 o 
   4  19   9       31.20        0.00     37.24 o 
  -6  20   9        2.58        0.00     23.44 o 
  -5  20   9        0.96        0.00     29.42 o 
  -4  20   9        1.58        0.00     29.63 o 
  -3  20   9       93.19       46.22     46.56 o 
  -2  20   9       10.62        0.00     21.92 o 
  -1  20   9       40.63       65.78     55.93 o 
   0  20   9      216.82      263.93     55.68 o 
   1  20   9        8.15        0.00     24.23 o 
   2  20   9      392.43      382.38     54.06 o 
 -17   0  10      800.94      852.97    118.11 o 
 -16   0  10       47.02       14.20    145.23 o 
 -15   0  10     1219.44     1335.24     92.63 o 
 -14   0  10      981.63     1002.20     97.18 o 
 -13   0  10        1.08        0.00     44.95 o 
 -12   0  10     3720.55     3976.42    112.65 o 
 -11   0  10       47.10       54.23     51.32 o 
 -10   0  10     1533.17     1473.01     73.34 o 
  -9   0  10      364.38      310.65     34.26 o 
  -8   0  10      135.48      113.23     29.14 o 
  -7   0  10      331.24      386.95     25.32 o 
  -6   0  10     3152.67     3151.91     40.21 o 
  -5   0  10      969.20     1021.82     32.14 o 
  -4   0  10     2343.30     2346.97     42.26 o 
  -3   0  10      414.63      360.66     24.57 o 
  -2   0  10     2223.11     2254.07     35.01 o 
  -1   0  10      205.41      256.05     23.93 o 
   0   0  10      419.12      416.98     24.72 o 
   1   0  10      729.49      664.31     28.01 o 
   2   0  10      402.95      297.87     27.77 o 
   3   0  10       95.02      109.81     28.71 o 
   4   0  10      159.81      137.78     28.27 o 
   5   0  10       21.85        7.07     25.44 o 
   6   0  10     2534.81     2763.38     43.84 o 
   7   0  10      319.86      333.03     32.94 o 
   8   0  10     1365.05     1607.81     41.22 o 
   9   0  10     3863.87     4391.99     58.38 o 
  10   0  10       56.23       91.05     38.24 o 
  11   0  10      569.45      675.16     64.36 o 
  12   0  10       64.76       44.26     80.91 o 
 -17   1  10       20.26        0.00     31.78 o 
 -16   1  10      248.51      199.13     59.98 o 
 -15   1  10       42.34       35.84     54.82 o 
 -14   1  10      316.46      392.31     63.24 o 
 -13   1  10      223.44      132.28     50.29 o 
 -12   1  10        0.70       47.62     38.05 o 
 -11   1  10      370.23      351.48     46.19 o 
 -10   1  10      887.67      813.36     33.01 o 
  -9   1  10        0.44        0.00      7.08 o 
  -8   1  10      258.68      206.52     19.77 o 
  -7   1  10        9.78        4.46      6.80 o 
  -6   1  10     1716.03     1755.04     22.81 o 
  -5   1  10      101.41       78.06     17.80 o 
  -4   1  10     4556.69     4746.40     34.95 o 
  -3   1  10       18.45        5.31      8.60 o 
  -2   1  10     1558.72     1579.56     24.21 o 
  -1   1  10     1647.22     1613.71     22.92 o 
   0   1  10     3739.09     3826.98     31.74 o 
   1   1  10        4.95       43.54     15.96 o 
   2   1  10      414.27      378.36     19.77 o 
   3   1  10      885.75      876.10     25.08 o 
   4   1  10      268.19      261.67     22.38 o 
   5   1  10       88.62       65.37     18.79 o 
   6   1  10      117.18      129.08     21.67 o 
   7   1  10      235.72      189.41     24.90 o 
   8   1  10     1737.52     1879.65     29.51 o 
   9   1  10      393.86      348.02     31.41 o 
  10   1  10        7.01       11.47     20.09 o 
  11   1  10       21.18        1.95     15.87 o 
  12   1  10       66.53       51.63     42.63 o 
 -17   2  10        5.50        0.00     41.86 o 
 -16   2  10      733.28      683.35     79.01 o 
 -15   2  10      691.26      826.78     74.65 o 
 -14   2  10      221.27      259.20     55.78 o 
 -13   2  10     1582.59     1696.79     65.31 o 
 -12   2  10      850.84      833.88     54.54 o 
 -11   2  10      106.58      106.26     30.49 o 
 -10   2  10      329.06      271.09     32.42 o 
  -9   2  10      480.06      425.52     32.92 o 
  -8   2  10     1167.88     1185.42     22.57 o 
  -7   2  10        8.70        0.00      9.31 o 
  -6   2  10       48.56       32.36     11.75 o 
  -5   2  10       75.00       70.18     15.99 o 
  -4   2  10     1273.21     1194.40     21.98 o 
  -3   2  10     1782.05     1937.30     25.60 o 
  -2   2  10      112.24       84.04     17.23 o 
  -1   2  10       49.90        3.39      9.18 o 
   0   2  10      372.31      397.30     17.85 o 
   1   2  10      781.16      864.00     20.29 o 
   2   2  10      501.27      525.41     18.89 o 
   3   2  10       92.40       96.92     20.82 o 
   4   2  10      228.74      160.65     20.50 o 
   5   2  10      646.50      598.39     22.88 o 
   6   2  10      357.12      308.50     22.73 o 
   7   2  10      787.67      762.09     25.50 o 
   8   2  10      170.72      203.92     23.86 o 
   9   2  10      142.71      173.59     28.14 o 
  10   2  10       77.66       36.48     26.36 o 
  11   2  10        0.17        0.00     17.23 o 
  12   2  10       79.99       88.53     51.46 o 
 -17   3  10      195.90      176.75     70.75 o 
 -16   3  10       31.21      105.95     60.81 o 
 -15   3  10      389.74      498.21     66.40 o 
 -14   3  10      189.00      224.52     51.49 o 
 -13   3  10     3290.86     3591.26     80.53 o 
 -12   3  10      187.34      152.59     47.02 o 
 -11   3  10      769.13      749.88     36.46 o 
 -10   3  10      222.17      206.61     35.61 o 
  -9   3  10        3.27        0.00      9.69 o 
  -8   3  10        9.42        0.00      9.46 o 
  -7   3  10        0.15        0.00      6.32 o 
  -6   3  10      360.38      355.33     18.63 o 
  -5   3  10        0.26        0.00      2.92 o 
  -4   3  10       73.39       70.88     15.44 o 
  -3   3  10        0.97        0.00      4.68 o 
  -2   3  10      127.42      115.12     16.98 o 
  -1   3  10       22.02        0.26      3.04 o 
   0   3  10       47.47       12.86      5.45 o 
   1   3  10      534.34      511.57     19.52 o 
   2   3  10     1337.72     1503.11     24.15 o 
   3   3  10      372.89      352.30     23.32 o 
   4   3  10      579.06      540.17     21.61 o 
   5   3  10       49.48       35.82     17.81 o 
   6   3  10      772.82      741.47     25.97 o 
   7   3  10        5.96        0.00     13.00 o 
   8   3  10      363.55      315.92     26.35 o 
   9   3  10      248.15      194.42     28.81 o 
  10   3  10      111.75      103.10     35.33 o 
  11   3  10      825.95      859.75     43.50 o 
  12   3  10      244.45      285.72     53.58 o 
 -17   4  10       44.94       16.39     46.61 o 
 -16   4  10      495.94      521.79     73.06 o 
 -15   4  10       44.70       68.48     57.99 o 
 -14   4  10     2695.74     3045.60     79.14 o 
 -13   4  10       69.30      103.38     54.23 o 
 -12   4  10     2394.36     2499.10     46.23 o 
 -11   4  10     1018.25     1058.35     36.06 o 
 -10   4  10       35.35        7.71      8.13 o 
  -9   4  10      251.30      199.15     26.36 o 
  -8   4  10       18.66        3.96     14.78 o 
  -7   4  10       15.59        2.27      7.63 o 
  -6   4  10       22.19       10.61     13.76 o 
  -5   4  10      245.09      179.45     17.95 o 
  -4   4  10     2586.10     2561.65     26.12 o 
  -3   4  10     1107.15     1130.45     19.27 o 
  -2   4  10        1.05        0.00      7.81 o 
  -1   4  10      253.06      259.69     16.59 o 
   0   4  10        0.77        0.00      5.62 o 
   1   4  10      274.05      232.93     18.78 o 
   2   4  10      478.25      474.85     19.58 o 
   3   4  10       10.30        0.00      6.22 o 
   4   4  10      539.70      463.98     21.78 o 
   5   4  10       21.77        0.00     11.24 o 
   6   4  10      913.27      874.41     25.77 o 
   7   4  10       40.28       51.51     25.10 o 
   8   4  10       49.75       13.47     14.17 o 
   9   4  10        7.49        0.00     16.76 o 
  10   4  10        9.50        0.00      5.17 o 
  11   4  10       20.69        0.00      8.64 o 
  12   4  10       38.24        3.30     11.29 o 
 -17   5  10       74.65       30.68     38.35 o 
 -16   5  10      502.24      580.13     78.24 o 
 -15   5  10        4.43        0.00     20.47 o 
 -14   5  10     3668.31     4205.78     88.70 o 
 -13   5  10      324.30      302.30     42.23 o 
 -12   5  10       22.00        0.00      8.36 o 
 -11   5  10        7.51        0.00     19.59 o 
 -10   5  10        3.95        0.00      6.61 o 
  -9   5  10        0.02        0.00     12.67 o 
  -8   5  10        0.50        0.00      9.19 o 
  -7   5  10        2.67        0.00      6.04 o 
  -6   5  10       52.65       56.12     18.19 o 
  -5   5  10      228.82      226.23     16.84 o 
  -4   5  10        0.03        0.17      5.00 o 
  -3   5  10       83.96       73.47     14.54 o 
  -2   5  10     1118.94     1194.76     19.89 o 
  -1   5  10       37.47       56.44     15.57 o 
   0   5  10     1731.73     1792.50     23.80 o 
   1   5  10      362.35      348.69     18.77 o 
   2   5  10       28.55        2.37      7.67 o 
   3   5  10      214.91      209.56     22.45 o 
   4   5  10       58.20       54.88     21.08 o 
   5   5  10     1225.01     1203.84     26.70 o 
   6   5  10      859.42     1016.39     27.12 o 
   7   5  10      226.35      212.45     24.67 o 
   8   5  10      103.03      102.82     28.04 o 
   9   5  10      749.94      675.35     37.60 o 
  10   5  10        1.33        0.00     15.91 o 
  11   5  10      271.34      336.68     55.40 o 
  12   5  10       57.34       39.50     52.59 o 
 -17   6  10      258.03      234.45     72.91 o 
 -16   6  10       75.38       94.96     46.86 o 
 -15   6  10      754.76      787.56     55.48 o 
 -14   6  10       36.84       71.61     40.28 o 
 -13   6  10     1371.23     1524.18     39.40 o 
 -12   6  10      243.03      182.70     32.81 o 
 -11   6  10     2360.88     2610.75     40.41 o 
 -10   6  10      541.06      538.23     30.94 o 
  -9   6  10       24.79        3.58      7.72 o 
  -8   6  10        1.64        0.00     14.70 o 
  -7   6  10        9.86        0.00     19.59 o 
  -6   6  10     1164.54     1170.69     22.57 o 
  -5   6  10        0.34        0.00      3.40 o 
  -4   6  10     1535.29     1591.54     22.83 o 
  -3   6  10      319.06      315.12     17.83 o 
  -2   6  10      152.86      125.80     15.08 o 
  -1   6  10      235.08      195.26     16.77 o 
   0   6  10      530.02      472.84     17.14 o 
   1   6  10      326.63      300.63     19.67 o 
   2   6  10      305.51      255.32     19.70 o 
   3   6  10     1164.68     1182.28     27.37 o 
   4   6  10      132.74      118.92     22.21 o 
   5   6  10      296.07      278.59     24.26 o 
   6   6  10      386.60      366.69     26.58 o 
   7   6  10       16.84        0.00      4.30 o 
   8   6  10       87.32      120.65     29.55 o 
   9   6  10     1374.69     1507.02     40.99 o 
  10   6  10        6.56        0.00     17.45 o 
  11   6  10     1267.07     1544.04     49.76 o 
 -16   7  10      162.96      171.46     50.35 o 
 -15   7  10       57.33       34.14     45.99 o 
 -14   7  10      210.14      200.43     44.02 o 
 -13   7  10       46.12        6.38     22.70 o 
 -12   7  10     2714.30     2884.90     44.60 o 
 -11   7  10      104.89       83.22     29.31 o 
 -10   7  10     3730.76     4053.45     47.13 o 
  -9   7  10     1176.86     1162.73     32.01 o 
  -8   7  10     1689.48     1632.03     30.25 o 
  -7   7  10      222.29      187.58     22.02 o 
  -6   7  10     1073.59     1069.23     22.81 o 
  -5   7  10       29.16        6.27      9.67 o 
  -4   7  10     2275.11     2313.51     26.28 o 
  -3   7  10      404.72      367.90     18.59 o 
  -2   7  10       39.96       29.85     12.75 o 
  -1   7  10      400.28      418.66     18.45 o 
   0   7  10     1498.25     1548.29     21.06 o 
   1   7  10      242.11      217.24     18.35 o 
   2   7  10      147.97      113.15     19.05 o 
   3   7  10      228.55      232.27     23.89 o 
   4   7  10     1547.12     1577.57     31.11 o 
   5   7  10      280.54      291.54     24.01 o 
   6   7  10       13.09        0.00      9.46 o 
   7   7  10        4.23        0.00     13.60 o 
   8   7  10       59.59       58.81     28.63 o 
   9   7  10        3.31        0.00      9.13 o 
  10   7  10       39.57       20.40     19.23 o 
  11   7  10      100.96       89.71     47.40 o 
 -16   8  10       23.11        0.43      9.81 o 
 -15   8  10        3.58        0.50      9.58 o 
 -14   8  10       10.18        0.00     12.86 o 
 -13   8  10      102.83       61.55     38.47 o 
 -12   8  10       21.25        5.73     12.38 o 
 -11   8  10        8.02        0.00      7.06 o 
 -10   8  10      108.51      123.43     27.50 o 
  -9   8  10      143.10      127.38     23.84 o 
  -8   8  10     2155.82     2173.27     33.35 o 
  -7   8  10        8.69        0.00      5.31 o 
  -6   8  10     1984.95     2027.22     35.36 o 
  -5   8  10      270.18      284.72     20.87 o 
  -4   8  10       26.17        1.04      7.60 o 
  -3   8  10      426.41      408.72     20.84 o 
  -2   8  10     5367.63     5379.71     37.51 o 
  -1   8  10      408.97      429.70     18.62 o 
   0   8  10       26.89        8.35      5.20 o 
   1   8  10       11.47        0.00      5.46 o 
   2   8  10      153.51      118.21     17.94 o 
   3   8  10     1905.95     1932.42     26.57 o 
   4   8  10     3628.06     4142.61     40.67 o 
   5   8  10      740.05      689.97     27.72 o 
   6   8  10       22.01        3.72      5.28 o 
   7   8  10       45.01        6.77     13.35 o 
   8   8  10      124.23       95.69     34.15 o 
   9   8  10      350.81      370.20     36.52 o 
  10   8  10        0.37        0.00     34.26 o 
  11   8  10      478.04      533.88     56.26 o 
 -16   9  10      110.50      200.98     62.81 o 
 -15   9  10       70.38       97.63     57.47 o 
 -14   9  10       40.81        8.11     12.92 o 
 -13   9  10       38.35        8.71     11.12 o 
 -12   9  10     1291.23     1249.64     44.66 o 
 -11   9  10      190.34      172.73     35.35 o 
 -10   9  10      493.04      475.63     34.14 o 
  -9   9  10      590.90      637.15     33.07 o 
  -8   9  10     1013.14      970.00     31.35 o 
  -7   9  10     1244.43     1247.19     35.24 o 
  -6   9  10      908.57      886.02     32.85 o 
  -5   9  10     1294.81     1209.70     27.21 o 
  -4   9  10      643.98      652.84     22.35 o 
  -3   9  10      740.29      732.22     24.09 o 
  -2   9  10     2508.76     2709.44     30.49 o 
  -1   9  10      651.19      706.54     21.36 o 
   0   9  10      377.49      360.68     21.10 o 
   1   9  10       91.13       69.35     19.14 o 
   2   9  10      108.46      160.56     20.26 o 
   3   9  10     4102.79     4185.74     35.93 o 
   4   9  10      176.21      177.23     22.55 o 
   5   9  10      185.26      189.15     23.27 o 
   6   9  10      861.57      906.12     35.83 o 
   7   9  10      556.56      493.24     33.50 o 
   8   9  10        2.90        0.00     16.79 o 
   9   9  10      114.34       95.29     36.67 o 
  10   9  10        2.40        0.00     23.82 o 
  11   9  10       57.69       57.56     45.40 o 
 -15  10  10      285.92      277.94     50.00 o 
 -14  10  10        3.96        0.00     23.54 o 
 -13  10  10       16.00        0.00     29.31 o 
 -12  10  10        4.08        3.51     17.02 o 
 -11  10  10       30.48        5.43     20.38 o 
 -10  10  10      138.27       93.94     30.40 o 
  -9  10  10       45.65        3.23      8.18 o 
  -8  10  10      710.37      712.74     36.84 o 
  -7  10  10      515.11      461.90     32.83 o 
  -6  10  10      727.53      737.47     36.51 o 
  -5  10  10      144.01      137.22     31.25 o 
  -4  10  10     1047.09      998.66     27.44 o 
  -3  10  10     5619.79     6019.64     44.21 o 
  -2  10  10      140.41      111.39     22.15 o 
  -1  10  10      111.56      114.79     19.74 o 
   0  10  10       20.32        0.00      5.30 o 
   1  10  10        2.86        0.00      7.96 o 
   2  10  10      409.05      408.80     23.36 o 
   3  10  10      379.06      351.86     24.32 o 
   4  10  10      346.66      319.21     24.10 o 
   5  10  10      457.19      400.56     25.36 o 
   6  10  10      382.56      384.67     32.38 o 
   7  10  10      146.02      105.39     29.64 o 
   8  10  10       37.33        0.00     13.43 o 
   9  10  10      142.71      135.13     35.47 o 
  10  10  10       12.67        0.00     34.66 o 
 -15  11  10       41.82       28.03     31.68 o 
 -14  11  10        0.09        0.00     32.36 o 
 -13  11  10      125.14       70.79     41.83 o 
 -12  11  10        0.25        0.00     18.11 o 
 -11  11  10      124.91      123.39     32.26 o 
 -10  11  10      480.29      458.28     36.56 o 
  -9  11  10      360.64      315.07     33.06 o 
  -8  11  10      731.01      586.90     33.20 o 
  -7  11  10      598.22      673.65     35.27 o 
  -6  11  10       44.46        3.04      9.96 o 
  -5  11  10     2238.26     2506.35     45.77 o 
  -4  11  10      563.50      477.02     28.08 o 
  -3  11  10      369.69      408.18     23.20 o 
  -2  11  10      818.34      762.28     22.64 o 
  -1  11  10      203.84      182.87     22.89 o 
   0  11  10      561.28      533.12     21.97 o 
   1  11  10      394.78      387.88     22.01 o 
   2  11  10     1561.53     1589.25     28.38 o 
   3  11  10      395.66      437.74     25.34 o 
   4  11  10      655.09      671.12     26.26 o 
   5  11  10      543.40      604.40     34.43 o 
   6  11  10      688.54      790.90     37.82 o 
   7  11  10        0.70        0.00     18.18 o 
   8  11  10        1.54        0.00     18.17 o 
   9  11  10      353.34      338.60     40.60 o 
  10  11  10      285.63      392.06     44.49 o 
 -14  12  10      150.16      139.41     46.24 o 
 -13  12  10        0.54        0.00      6.73 o 
 -12  12  10      593.27      680.99     44.01 o 
 -11  12  10        6.33        3.03     12.27 o 
 -10  12  10        9.86        0.00     24.38 o 
  -9  12  10     1443.73     1444.04     38.05 o 
  -8  12  10       43.26       18.91     20.00 o 
  -7  12  10      342.84      244.25     37.35 o 
  -6  12  10      272.31      223.09     34.23 o 
  -5  12  10      264.47      214.06     35.95 o 
  -4  12  10      521.08      427.42     37.12 o 
  -3  12  10       91.00       47.12     12.34 o 
  -2  12  10     4597.91     4964.06     37.73 o 
  -1  12  10      856.45      871.04     24.84 o 
   0  12  10      217.42      165.19     20.82 o 
   1  12  10       85.60       81.14     20.84 o 
   2  12  10       32.71       48.49     25.51 o 
   3  12  10      277.40      286.68     25.91 o 
   4  12  10      565.62      621.59     27.30 o 
   5  12  10     1061.16     1006.21     37.94 o 
   6  12  10       14.49        0.00     14.69 o 
   7  12  10      439.76      351.30     41.37 o 
   8  12  10       46.21        6.58     20.78 o 
   9  12  10      197.10      179.08     41.70 o 
 -14  13  10      639.87      820.82     57.24 o 
 -13  13  10        1.68        0.00     23.83 o 
 -12  13  10      140.31      156.19     37.18 o 
 -11  13  10      417.99      481.86     41.88 o 
 -10  13  10      737.99      721.99     39.82 o 
  -9  13  10        0.22        0.00     25.02 o 
  -8  13  10       29.85        0.00     15.20 o 
  -7  13  10        8.19        0.00     16.42 o 
  -6  13  10     2021.31     2083.24     46.13 o 
  -5  13  10      897.50      940.70     36.21 o 
  -4  13  10     2151.57     2348.49     44.27 o 
  -3  13  10      350.55      354.96     26.07 o 
  -2  13  10      105.25      104.56     26.29 o 
  -1  13  10      611.72      713.11     25.14 o 
   0  13  10      419.29      412.01     25.00 o 
   1  13  10        0.95        0.00     10.09 o 
   2  13  10       15.84       17.52      7.99 o 
   3  13  10        0.24        0.00      6.95 o 
   4  13  10      140.98      137.63     29.30 o 
   5  13  10      604.76      670.64     36.77 o 
   6  13  10       96.36       50.76     37.79 o 
   7  13  10      907.51      941.95     57.56 o 
   8  13  10      124.84      170.12     58.62 o 
   9  13  10        0.07        0.00     22.59 o 
 -13  14  10       36.03       56.23     45.29 o 
 -12  14  10     1233.80     1366.73     53.63 o 
 -11  14  10       45.92       27.66     40.49 o 
 -10  14  10      357.59      259.53     41.50 o 
  -9  14  10      374.23      428.23     43.67 o 
  -8  14  10        0.33        0.00     27.24 o 
  -7  14  10        3.39        0.00     26.19 o 
  -6  14  10        4.43        0.00     17.64 o 
  -5  14  10       19.95        0.00      6.10 o 
  -4  14  10      395.33      309.46     33.80 o 
  -3  14  10      362.97      309.71     33.73 o 
  -2  14  10      177.56      194.04     24.76 o 
  -1  14  10       49.33       69.66     23.77 o 
   0  14  10       96.75       95.33     24.64 o 
   1  14  10       90.14      100.94     24.51 o 
   2  14  10       83.38       72.47     30.45 o 
   3  14  10        0.16        0.00     12.97 o 
   4  14  10      156.14      166.34     35.69 o 
   5  14  10      885.36      943.86     43.41 o 
   6  14  10      111.12       64.34     52.20 o 
   7  14  10       36.71        4.93     12.09 o 
   8  14  10        0.96        0.00     40.21 o 
 -12  15  10      118.74      101.13     46.04 o 
 -11  15  10       14.88        0.00     14.59 o 
 -10  15  10      183.99      211.17     41.99 o 
  -9  15  10       87.57       72.49     38.78 o 
  -8  15  10       52.38       49.39     37.51 o 
  -7  15  10        0.03        0.00      5.87 o 
  -6  15  10       49.44       30.74     27.69 o 
  -5  15  10       17.76        0.00     27.53 o 
  -4  15  10      164.40      161.29     32.09 o 
  -3  15  10      119.07       90.98     30.22 o 
  -2  15  10      762.51      829.26     33.16 o 
  -1  15  10      296.64      316.35     27.51 o 
   0  15  10     2082.78     2232.03     33.68 o 
   1  15  10      538.30      696.29     30.36 o 
   2  15  10      427.23      422.31     33.83 o 
   3  15  10       74.50       78.63     38.88 o 
   4  15  10        0.41        0.00     25.08 o 
   5  15  10       18.16        0.00     17.51 o 
   6  15  10       29.69        0.00     33.03 o 
   7  15  10      364.06      350.71     56.14 o 
 -11  16  10       14.02        0.00     23.89 o 
 -10  16  10       64.15       17.15     20.10 o 
  -9  16  10        6.88        5.42     28.96 o 
  -8  16  10       42.74       49.02     35.67 o 
  -7  16  10       26.27        0.88     21.96 o 
  -6  16  10       35.22        4.49     23.33 o 
  -5  16  10      105.43      103.76     34.92 o 
  -4  16  10      157.29      117.13     37.17 o 
  -3  16  10       93.23      100.58     31.88 o 
  -2  16  10       16.04        0.00     22.96 o 
  -1  16  10      145.09      138.64     28.69 o 
   0  16  10      122.00      132.62     29.64 o 
   1  16  10      149.54      114.73     31.06 o 
   2  16  10      141.86      173.06     33.10 o 
   3  16  10      149.35      110.62     44.44 o 
   4  16  10       26.35        0.00      9.09 o 
   5  16  10      288.51      332.90     52.35 o 
   6  16  10      421.08      465.75     62.22 o 
 -10  17  10       38.97        0.00     26.42 o 
  -9  17  10      531.78      506.23     45.64 o 
  -8  17  10      497.89      609.48     43.97 o 
  -7  17  10       10.22        2.37     35.95 o 
  -6  17  10       49.18       11.97     14.21 o 
  -5  17  10        6.09        0.00     22.63 o 
  -4  17  10      165.46       88.92     40.02 o 
  -3  17  10      235.00      216.76     37.49 o 
  -2  17  10      351.09      301.89     42.18 o 
  -1  17  10      437.75      459.84     34.74 o 
   0  17  10      153.92      145.41     30.00 o 
   1  17  10        1.96        0.00     15.47 o 
   2  17  10      105.10       90.85     41.17 o 
   3  17  10       31.61        2.55      9.37 o 
   4  17  10       16.54        0.00     27.26 o 
   5  17  10       24.49        0.00     21.88 o 
  -9  18  10      150.17      147.58     45.43 o 
  -8  18  10        0.61        0.00     26.89 o 
  -7  18  10      183.98      130.33     45.91 o 
  -6  18  10       10.08        2.72     37.64 o 
  -5  18  10       12.45        0.00     28.92 o 
  -4  18  10     1060.00     1102.36     52.93 o 
  -3  18  10        7.84        0.00     28.37 o 
  -2  18  10        0.44        0.00     15.85 o 
  -1  18  10       12.93        0.00     30.50 o 
   0  18  10        1.38        0.00     17.24 o 
   1  18  10        3.43        0.00     15.09 o 
   2  18  10       68.79       71.43     40.41 o 
   3  18  10        0.03        0.00     20.65 o 
   4  18  10       89.73       97.28     45.42 o 
  -7  19  10        1.82        0.00     23.43 o 
  -6  19  10     1348.67     1656.98     55.50 o 
  -5  19  10       64.59       80.12     50.34 o 
  -4  19  10      410.14      605.84     49.37 o 
  -3  19  10       57.26       11.55     17.14 o 
  -2  19  10      293.71      317.19     60.13 o 
  -1  19  10      278.31      259.64     48.07 o 
   0  19  10      706.95      846.19     50.58 o 
   1  19  10       27.05        0.94     10.04 o 
   2  19  10      306.47      315.60     45.89 o 
  -4  20  10        1.45        0.00     27.64 o 
  -3  20  10        0.97        0.00     45.65 o 
  -2  20  10      372.42      451.51     67.87 o 
 -17   1  11       26.42       15.00     24.37 o 
 -16   1  11      359.41      438.12     74.50 o 
 -15   1  11        1.16        0.00     31.47 o 
 -14   1  11      215.93      261.45     59.57 o 
 -13   1  11      555.07      651.89     57.09 o 
 -12   1  11      121.90      112.08     43.72 o 
 -11   1  11       13.80        2.56      4.64 o 
 -10   1  11        4.51        0.00     17.13 o 
  -9   1  11      173.30      162.70     25.20 o 
  -8   1  11       33.53        7.05      8.48 o 
  -7   1  11     1698.46     1773.27     25.29 o 
  -6   1  11        6.71        1.84      3.92 o 
  -5   1  11       17.74        1.77      6.22 o 
  -4   1  11      353.17      314.18     19.56 o 
  -3   1  11      567.06      559.52     19.55 o 
  -2   1  11        0.74        0.00     14.97 o 
  -1   1  11      451.21      430.73     19.43 o 
   0   1  11     2978.98     2968.62     31.59 o 
   1   1  11     6429.90     6855.79     44.00 o 
   2   1  11     3034.00     3234.16     33.63 o 
   3   1  11      738.58      720.46     26.57 o 
   4   1  11        0.13        0.00      8.49 o 
   5   1  11      330.67      302.88     26.66 o 
   6   1  11       67.30      101.43     25.52 o 
   7   1  11      255.02      231.54     29.37 o 
   8   1  11        0.68        0.00     23.64 o 
   9   1  11     1682.10     2024.98     39.61 o 
  10   1  11      768.91      855.69     43.81 o 
  11   1  11      144.06      145.64     51.08 o 
 -17   2  11      277.31      273.48     73.52 o 
 -16   2  11       97.48       90.10     59.85 o 
 -15   2  11        4.60        0.00     33.94 o 
 -14   2  11     2264.07     2627.27     79.66 o 
 -13   2  11       16.23       49.85     56.38 o 
 -12   2  11      232.60      211.85     46.39 o 
 -11   2  11     1329.20     1290.86     39.54 o 
 -10   2  11        7.49        0.00      5.48 o 
  -9   2  11     4119.26     4361.33     52.51 o 
  -8   2  11      115.07       89.73     22.24 o 
  -7   2  11     4312.08     4640.24     41.20 o 
  -6   2  11      228.32      238.25     19.62 o 
  -5   2  11      635.72      599.08     19.71 o 
  -4   2  11       90.86      101.27     18.88 o 
  -3   2  11        7.78        1.90      3.37 o 
  -2   2  11     1292.80     1301.12     24.64 o 
  -1   2  11      235.53      268.07     19.56 o 
   0   2  11      173.52      172.71     19.94 o 
   1   2  11     4048.87     4258.33     36.46 o 
   2   2  11      102.62      117.39     21.13 o 
   3   2  11     2613.73     2712.27     36.70 o 
   4   2  11     1084.46      944.40     28.62 o 
   5   2  11        5.06        0.00     10.24 o 
   6   2  11     1702.12     1817.83     34.50 o 
   7   2  11      350.93      378.40     32.06 o 
   8   2  11     2345.27     2690.77     38.05 o 
   9   2  11       73.19      104.13     27.34 o 
  10   2  11      110.97       35.64     29.36 o 
  11   2  11      111.34      151.71     41.90 o 
 -17   3  11      176.32      187.80     69.02 o 
 -16   3  11      645.46      610.97     76.34 o 
 -15   3  11      177.99      178.36     60.37 o 
 -14   3  11       59.42       55.84     52.31 o 
 -13   3  11      632.42      630.86     60.26 o 
 -12   3  11      522.58      463.48     58.42 o 
 -11   3  11     1587.71     1784.14     41.81 o 
 -10   3  11       33.26        0.00      5.18 o 
  -9   3  11      388.86      365.46     33.47 o 
  -8   3  11       50.29       33.75     20.68 o 
  -7   3  11        0.83        0.00      6.48 o 
  -6   3  11      413.12      413.10     23.35 o 
  -5   3  11      112.97       99.20     17.80 o 
  -4   3  11      760.47      712.88     19.93 o 
  -3   3  11      835.58      827.01     21.54 o 
  -2   3  11      275.09      257.77     21.12 o 
  -1   3  11      244.33      192.24     20.94 o 
   0   3  11      814.91      788.93     23.05 o 
   1   3  11       78.55       34.19     10.65 o 
   2   3  11     1394.77     1366.81     26.17 o 
   3   3  11        0.83        0.00     11.45 o 
   4   3  11       28.01        0.00      7.00 o 
   5   3  11     1366.63     1415.49     31.34 o 
   6   3  11      118.27      103.88     25.17 o 
   7   3  11        6.55        0.00     10.75 o 
   8   3  11      190.56      193.80     31.26 o 
   9   3  11      134.62       93.88     32.07 o 
  10   3  11      164.96      147.40     41.38 o 
  11   3  11       42.35        0.00     28.19 o 
 -17   4  11      201.68      283.18     73.68 o 
 -16   4  11       47.65       62.37     67.74 o 
 -15   4  11      718.31      906.85     80.71 o 
 -14   4  11       13.39       20.94     62.91 o 
 -13   4  11       75.10       57.40     52.59 o 
 -12   4  11      540.99      636.81     42.99 o 
 -11   4  11      582.34      575.73     40.44 o 
 -10   4  11      228.49      207.46     34.80 o 
  -9   4  11      249.40      188.33     30.85 o 
  -8   4  11     1216.22     1184.59     30.26 o 
  -7   4  11     1216.35     1108.98     26.39 o 
  -6   4  11       32.46       18.88     12.92 o 
  -5   4  11     1149.15     1209.93     22.56 o 
  -4   4  11       14.31        0.00      4.98 o 
  -3   4  11     1111.26      981.56     21.65 o 
  -2   4  11        0.06        0.00      5.34 o 
  -1   4  11      216.74      192.28     20.14 o 
   0   4  11      303.70      286.55     22.18 o 
   1   4  11        0.46        0.00      6.44 o 
   2   4  11      193.78      192.19     20.87 o 
   3   4  11      929.63      910.66     25.48 o 
   4   4  11      130.25       67.73     22.39 o 
   5   4  11        5.83        0.00      7.77 o 
   6   4  11       18.12        0.00      7.57 o 
   7   4  11      139.07      150.44     27.17 o 
   8   4  11        2.42        0.00     15.53 o 
   9   4  11      174.39      213.08     36.44 o 
  10   4  11       33.27        0.00     14.32 o 
  11   4  11      110.65      135.86     44.94 o 
 -16   5  11      251.93      249.46     74.54 o 
 -15   5  11        5.47        0.00     27.38 o 
 -14   5  11        6.76        0.00     33.40 o 
 -13   5  11      664.67      627.16     65.40 o 
 -12   5  11     1497.13     1484.08     43.68 o 
 -11   5  11      509.37      462.70     42.69 o 
 -10   5  11      390.92      319.56     36.08 o 
  -9   5  11      725.58      778.73     36.12 o 
  -8   5  11        0.07        0.00      4.62 o 
  -7   5  11       48.11       36.65     27.91 o 
  -6   5  11        6.54        0.00      9.17 o 
  -5   5  11     2225.13     2299.93     29.10 o 
  -4   5  11       27.45        2.89      4.34 o 
  -3   5  11     1263.81     1235.73     21.46 o 
  -2   5  11        0.01        0.00      4.49 o 
  -1   5  11      140.10       93.12     17.74 o 
   0   5  11     1171.93     1258.29     25.99 o 
   1   5  11     2479.96     2631.86     33.25 o 
   2   5  11      628.97      598.59     25.60 o 
   3   5  11       32.85        0.00      4.14 o 
   4   5  11        4.03        0.00      6.73 o 
   5   5  11        0.13        0.00      9.69 o 
   6   5  11      520.35      480.38     26.47 o 
   7   5  11        2.09        0.00     14.85 o 
   8   5  11      178.55      154.18     34.00 o 
   9   5  11      168.33      198.39     36.60 o 
  10   5  11      257.34      264.93     44.46 o 
  11   5  11      311.61      327.67     51.64 o 
 -16   6  11       51.26       61.88     67.11 o 
 -15   6  11      111.39      109.58     64.71 o 
 -14   6  11        0.12        0.00     21.11 o 
 -13   6  11      923.26      925.06     48.58 o 
 -12   6  11       17.54        0.00     11.38 o 
 -11   6  11     1314.66     1388.76     42.83 o 
 -10   6  11     1137.73     1120.14     39.40 o 
  -9   6  11       33.64       12.35     31.64 o 
  -8   6  11      199.16      155.76     26.92 o 
  -7   6  11        0.59        0.00     12.09 o 
  -6   6  11      365.61      328.82     25.84 o 
  -5   6  11      752.11      833.23     23.36 o 
  -4   6  11      196.08      219.03     20.91 o 
  -3   6  11       96.61       57.46     17.35 o 
  -2   6  11      392.34      337.28     19.65 o 
  -1   6  11      326.08      276.42     20.12 o 
   0   6  11      468.28      410.91     23.61 o 
   1   6  11       31.28       16.88     12.77 o 
   2   6  11     1102.72     1092.32     24.99 o 
   3   6  11      267.87      246.72     23.16 o 
   4   6  11      149.22      141.66     23.25 o 
   5   6  11      400.15      358.62     27.14 o 
   6   6  11      437.62      397.69     27.89 o 
   7   6  11      461.09      475.04     32.27 o 
   8   6  11       31.99        1.47     11.01 o 
   9   6  11        0.00        0.00     17.66 o 
  10   6  11      249.09      211.27     42.08 o 
 -16   7  11       21.13        3.20     72.28 o 
 -15   7  11       83.16       31.72     34.03 o 
 -14   7  11      227.86      302.89     56.72 o 
 -13   7  11      340.37      355.52     44.99 o 
 -12   7  11      191.41      197.64     41.57 o 
 -11   7  11      135.63      111.62     32.58 o 
 -10   7  11        1.29        0.00      4.98 o 
  -9   7  11       49.47       47.14     27.09 o 
  -8   7  11     1349.00     1377.49     33.01 o 
  -7   7  11       13.73        0.00     12.04 o 
  -6   7  11      393.39      340.86     24.28 o 
  -5   7  11      291.98      278.37     24.76 o 
  -4   7  11     1231.06     1225.09     24.26 o 
  -3   7  11     4061.16     4004.72     34.74 o 
  -2   7  11       18.81        8.10     11.74 o 
  -1   7  11      272.69      230.68     20.72 o 
   0   7  11      547.75      546.27     22.92 o 
   1   7  11      113.52      105.70     18.81 o 
   2   7  11      330.74      287.50     23.58 o 
   3   7  11       95.16       43.99     13.76 o 
   4   7  11       81.07       66.56     25.96 o 
   5   7  11      242.79      203.84     27.34 o 
   6   7  11     1119.08     1175.32     30.68 o 
   7   7  11      299.72      281.82     32.60 o 
   8   7  11       61.54        5.46      7.06 o 
   9   7  11      133.18       95.70     37.35 o 
  10   7  11      141.53      112.54     43.06 o 
 -16   8  11        6.07        0.00     72.11 o 
 -15   8  11       26.08        0.00     22.86 o 
 -14   8  11       56.49       17.65     38.26 o 
 -13   8  11      103.59       62.35     36.03 o 
 -12   8  11      167.05      133.60     35.05 o 
 -11   8  11      278.05      255.00     33.63 o 
 -10   8  11     1076.14     1074.69     35.57 o 
  -9   8  11     2202.16     2427.20     40.50 o 
  -8   8  11       55.15       49.68     24.51 o 
  -7   8  11      502.99      526.74     32.52 o 
  -6   8  11      620.53      572.35     30.80 o 
  -5   8  11     1193.41     1133.66     26.57 o 
  -4   8  11      245.96      304.98     23.00 o 
  -3   8  11     1201.92     1194.57     25.30 o 
  -2   8  11     1073.47     1151.45     24.40 o 
  -1   8  11     2824.81     3088.50     30.41 o 
   0   8  11      129.64      121.29     19.65 o 
   1   8  11      379.53      356.68     22.82 o 
   2   8  11      108.53       73.56     21.16 o 
   3   8  11        0.17        0.00      9.96 o 
   4   8  11        6.81        0.00     12.48 o 
   5   8  11      485.56      430.96     29.81 o 
   6   8  11      738.50      748.44     33.27 o 
   7   8  11       29.25        1.84     18.57 o 
   8   8  11       35.88        8.11     21.56 o 
   9   8  11      173.41      153.58     43.44 o 
  10   8  11      518.20      601.13     46.48 o 
 -15   9  11       27.75        0.00     55.59 o 
 -14   9  11        0.90        0.00     17.63 o 
 -13   9  11      149.88      171.18     40.41 o 
 -12   9  11      117.27       96.90     39.52 o 
 -11   9  11      866.76      929.13     45.30 o 
 -10   9  11       49.64       46.25     33.13 o 
  -9   9  11        0.16        0.00     16.54 o 
  -8   9  11      809.19      822.40     33.77 o 
  -7   9  11     1251.36     1341.97     39.66 o 
  -6   9  11      145.24      146.96     36.31 o 
  -5   9  11     3571.25     3624.44     40.68 o 
  -4   9  11     1318.64     1373.09     31.10 o 
  -3   9  11    13873.40    14731.44     67.39 o 
  -2   9  11       64.44       62.83     24.54 o 
  -1   9  11     2441.58     2532.89     31.00 o 
   0   9  11     1266.98     1340.72     28.67 o 
   1   9  11       11.03        0.00      3.58 o 
   2   9  11        3.88        0.00      7.88 o 
   3   9  11      575.52      645.42     28.37 o 
   4   9  11      117.40       84.20     25.36 o 
   5   9  11       97.81      104.31     27.14 o 
   6   9  11      247.11      209.09     36.04 o 
   7   9  11        0.11        0.00     11.98 o 
   8   9  11      133.68      108.57     38.49 o 
   9   9  11       50.90        0.63     16.37 o 
  10   9  11      505.51      601.81     56.75 o 
 -15  10  11      263.13      390.89     61.21 o 
 -14  10  11      110.80      105.58     48.07 o 
 -13  10  11       47.48       57.32     43.32 o 
 -12  10  11       84.91       83.65     40.97 o 
 -11  10  11        2.45       24.94     35.21 o 
 -10  10  11        0.33        0.00     26.73 o 
  -9  10  11     1992.74     2108.34     40.74 o 
  -8  10  11      255.93      269.41     34.02 o 
  -7  10  11      177.30      186.71     33.61 o 
  -6  10  11     1359.08     1455.63     41.03 o 
  -5  10  11     1289.41     1265.16     40.02 o 
  -4  10  11      174.00      150.46     27.41 o 
  -3  10  11     2801.61     2760.15     35.60 o 
  -2  10  11     1228.11     1317.75     28.32 o 
  -1  10  11       23.64        0.00      6.89 o 
   0  10  11      205.75      146.67     24.03 o 
   1  10  11     2325.33     2545.98     36.56 o 
   2  10  11      440.25      410.85     28.49 o 
   3  10  11     3068.71     3347.95     37.60 o 
   4  10  11       73.40       60.66     27.26 o 
   5  10  11      494.35      497.79     30.16 o 
   6  10  11      326.23      311.75     39.02 o 
   7  10  11      579.43      592.81     38.35 o 
   8  10  11      211.51      211.83     40.38 o 
   9  10  11       31.35        0.00     16.57 o 
 -14  11  11        0.11        0.00     33.81 o 
 -13  11  11      611.63      659.36     51.76 o 
 -12  11  11      124.76      153.10     42.44 o 
 -11  11  11     1649.77     1851.52     44.24 o 
 -10  11  11       16.29        1.75      9.56 o 
  -9  11  11      820.29      901.23     38.38 o 
  -8  11  11        1.27        0.00     18.91 o 
  -7  11  11        6.62        0.00     10.80 o 
  -6  11  11       43.00        0.00     13.53 o 
  -5  11  11      736.59      764.30     36.33 o 
  -4  11  11     1113.43     1110.97     31.90 o 
  -3  11  11     3328.95     3676.24     39.17 o 
  -2  11  11        4.86        0.00     12.94 o 
  -1  11  11        0.79        0.00     10.99 o 
   0  11  11       62.01        6.30      9.82 o 
   1  11  11       69.38       30.65     13.21 o 
   2  11  11      686.87      726.94     29.28 o 
   3  11  11      940.29      973.49     29.93 o 
   4  11  11      396.12      456.41     27.91 o 
   5  11  11      407.00      464.42     35.77 o 
   6  11  11       92.89       86.55     48.16 o 
   7  11  11       62.96       53.79     24.29 o 
   8  11  11      883.26     1008.57     45.72 o 
   9  11  11       12.53        0.00     28.25 o 
 -14  12  11       24.48        0.00     20.49 o 
 -13  12  11        5.11        0.00      4.22 o 
 -12  12  11      475.51      544.14     45.85 o 
 -11  12  11      597.84      524.50     43.95 o 
 -10  12  11        6.22        0.00     14.22 o 
  -9  12  11      122.55       87.23     32.53 o 
  -8  12  11        0.62        0.00     17.45 o 
  -7  12  11        8.92        0.00     23.16 o 
  -6  12  11      330.24      260.18     36.34 o 
  -5  12  11     3470.12     3492.25     55.23 o 
  -4  12  11       43.85        0.00     24.27 o 
  -3  12  11     2891.13     3039.39     40.12 o 
  -2  12  11       34.75        8.31     17.57 o 
  -1  12  11      290.87      256.89     26.11 o 
   0  12  11        4.13        0.00      5.98 o 
   1  12  11        0.05        0.00     13.19 o 
   2  12  11      189.86      191.34     25.74 o 
   3  12  11       83.75       95.61     26.94 o 
   4  12  11      127.19      123.95     28.35 o 
   5  12  11      605.08      630.38     38.01 o 
   6  12  11      984.18      996.87     43.92 o 
   7  12  11      335.60      324.69     43.68 o 
   8  12  11      494.26      540.57     44.54 o 
 -13  13  11        1.56        0.00     25.85 o 
 -12  13  11      221.84      200.18     43.79 o 
 -11  13  11       23.39        4.39     29.22 o 
 -10  13  11       21.61        8.96     27.40 o 
  -9  13  11       53.63        0.00      7.60 o 
  -8  13  11        9.27        0.00     22.85 o 
  -7  13  11       75.27       70.46     33.80 o 
  -6  13  11       23.59        2.44     19.13 o 
  -5  13  11     1021.05     1026.50     38.69 o 
  -4  13  11        7.28        0.00     24.03 o 
  -3  13  11       87.35       46.20     16.91 o 
  -2  13  11        0.85        0.00      9.41 o 
  -1  13  11      599.60      565.83     27.77 o 
   0  13  11      143.27      106.33     25.42 o 
   1  13  11      138.92      160.01     28.10 o 
   2  13  11     2206.75     2327.19     34.75 o 
   3  13  11      103.07      140.35     28.69 o 
   4  13  11     1063.84     1111.77     41.21 o 
   5  13  11       33.29        5.03     16.39 o 
   6  13  11       47.81       43.86     31.16 o 
   7  13  11      101.07       17.41     27.16 o 
 -12  14  11       11.16        0.00     27.00 o 
 -11  14  11      276.88      251.35     47.18 o 
 -10  14  11      146.63      125.25     42.43 o 
  -9  14  11        0.43        0.00     28.48 o 
  -8  14  11       45.25       68.01     43.68 o 
  -7  14  11       16.69        0.00     20.10 o 
  -6  14  11        1.43        0.00     26.86 o 
  -5  14  11       96.36       52.80     32.07 o 
  -4  14  11      166.49      152.94     35.27 o 
  -3  14  11      189.87      181.08     36.90 o 
  -2  14  11       35.84       13.01     18.16 o 
  -1  14  11        6.73        0.00     12.80 o 
   0  14  11      103.03       72.58     26.06 o 
   1  14  11       55.79       19.10     12.15 o 
   2  14  11      463.10      543.14     33.61 o 
   3  14  11      713.20      736.54     33.99 o 
   4  14  11       41.25       51.72     32.05 o 
   5  14  11       76.44       66.30     41.80 o 
   6  14  11       77.60       38.15     33.41 o 
   7  14  11      129.36      115.31     53.74 o 
 -11  15  11      133.04       99.67     46.47 o 
 -10  15  11      123.05      100.63     44.72 o 
  -9  15  11        3.00        0.00     12.58 o 
  -8  15  11       14.44        2.69     39.84 o 
  -7  15  11       43.43       40.33     43.50 o 
  -6  15  11        1.14        0.00     16.57 o 
  -5  15  11       59.21       42.15     41.50 o 
  -4  15  11       72.53       51.87     40.72 o 
  -3  15  11      598.70      642.52     44.40 o 
  -2  15  11      340.52      357.42     38.91 o 
  -1  15  11      158.46      154.70     31.04 o 
   0  15  11      380.75      466.49     32.31 o 
   1  15  11      439.44      463.35     35.56 o 
   2  15  11      730.49      873.68     34.96 o 
   3  15  11     1010.58     1072.73     46.68 o 
   4  15  11      885.24     1015.61     45.28 o 
   5  15  11      365.37      425.07     49.18 o 
   6  15  11      319.47      359.42     52.67 o 
 -10  16  11      145.82      160.64     48.22 o 
  -9  16  11       42.39       23.42     24.66 o 
  -8  16  11       12.94        0.00      8.93 o 
  -7  16  11      300.97      276.53     45.72 o 
  -6  16  11       17.50        3.90     13.19 o 
  -5  16  11       85.77       84.78     41.45 o 
  -4  16  11        2.22        0.00     20.99 o 
  -3  16  11      227.68      242.18     42.69 o 
  -2  16  11      103.34       83.97     44.19 o 
  -1  16  11       78.53       70.58     31.84 o 
   0  16  11       12.54        1.48      8.17 o 
   1  16  11      331.90      349.48     36.51 o 
   2  16  11      566.01      703.58     40.57 o 
   3  16  11      223.68      174.39     45.70 o 
   4  16  11        0.27        0.00     11.01 o 
   5  16  11        3.58        0.00     30.52 o 
  -9  17  11       97.20      124.62     43.76 o 
  -8  17  11       21.28        0.00     30.23 o 
  -7  17  11       43.93       65.18     45.01 o 
  -6  17  11       77.97       31.21     29.16 o 
  -5  17  11      725.18      834.35     53.97 o 
  -4  17  11      150.14      132.24     44.08 o 
  -3  17  11      303.23      332.24     48.14 o 
  -2  17  11       38.47        3.26     12.77 o 
  -1  17  11        1.09        0.00     13.17 o 
   0  17  11      555.20      645.64     38.78 o 
   1  17  11      203.25      223.57     38.19 o 
   2  17  11      371.39      414.36     45.52 o 
   3  17  11      175.51      219.64     44.58 o 
  -7  18  11      819.26      903.35     60.05 o 
  -6  18  11       30.29       22.08     35.44 o 
  -5  18  11        2.37        0.00     26.69 o 
  -4  18  11       10.56        0.00     23.54 o 
  -3  18  11       44.79       10.95     33.55 o 
  -2  18  11       14.85        2.74     23.75 o 
  -1  18  11       23.55        0.00     37.37 o 
   0  18  11       43.77       23.38     35.05 o 
   1  18  11      900.05     1068.12     50.06 o 
   2  18  11      468.63      564.52     51.55 o 
  -4  19  11      154.68      108.54     69.55 o 
  -3  19  11      368.14      538.56     67.63 o 
  -2  19  11      241.11      202.64     53.47 o 
  -1  19  11        3.63        0.00     28.80 o 
 -16   0  12     2886.31     3475.23    134.85 o 
 -15   0  12       89.07      130.30     90.81 o 
 -14   0  12     6525.49     7499.15    165.43 o 
 -13   0  12     1095.22     1143.61     95.91 o 
 -12   0  12       13.53        0.00     24.39 o 
 -11   0  12        0.69        0.00     24.57 o 
 -10   0  12      403.69      390.91     74.98 o 
  -9   0  12        4.55        0.00      6.46 o 
  -8   0  12        0.71        0.00     15.08 o 
  -7   0  12        4.03        0.00      8.47 o 
  -6   0  12       61.61       49.79     29.13 o 
  -5   0  12       10.00        0.00     16.42 o 
  -4   0  12     6991.66     7211.92     62.88 o 
  -3   0  12     2002.85     1977.88     40.12 o 
  -2   0  12      506.31      458.61     32.24 o 
  -1   0  12       47.80       22.36     22.98 o 
   0   0  12     1089.84     1150.68     35.57 o 
   1   0  12      220.93      218.21     30.59 o 
   2   0  12      137.08      127.06     27.01 o 
   3   0  12     3282.24     3506.48     57.32 o 
   4   0  12     1503.20     1683.05     48.30 o 
   5   0  12      435.52      414.88     46.57 o 
   6   0  12      118.88      101.99     40.74 o 
   7   0  12      976.09     1056.21     49.37 o 
   8   0  12     1118.58     1330.51     54.46 o 
   9   0  12     1114.94     1103.00     60.67 o 
  10   0  12       30.38        3.49     21.31 o 
 -16   1  12       12.97        0.00     48.57 o 
 -15   1  12      325.20      342.64     69.95 o 
 -14   1  12      440.56      582.38     71.53 o 
 -13   1  12      476.61      514.65     66.13 o 
 -12   1  12       31.58       16.83     49.56 o 
 -11   1  12        3.68        0.00     32.22 o 
 -10   1  12      486.54      425.98     37.44 o 
  -9   1  12      102.76      114.56     25.70 o 
  -8   1  12      811.40      985.15     25.64 o 
  -7   1  12      828.67      872.45     23.19 o 
  -6   1  12      566.62      543.27     22.72 o 
  -5   1  12      210.91      141.75     23.46 o 
  -4   1  12      217.94      239.12     21.52 o 
  -3   1  12      275.34      199.87     21.66 o 
  -2   1  12     2775.70     2851.81     31.86 o 
  -1   1  12     1177.77     1147.52     24.84 o 
   0   1  12     4643.50     5003.16     40.46 o 
   1   1  12      159.39      201.16     22.47 o 
   2   1  12      106.11       78.19     20.24 o 
   3   1  12      128.85      122.52     22.73 o 
   4   1  12      634.43      649.06     29.37 o 
   5   1  12     2504.64     2703.91     40.06 o 
   6   1  12        1.59        0.66     18.88 o 
   7   1  12     1331.01     1631.80     38.42 o 
   8   1  12       64.40       74.76     37.46 o 
   9   1  12      198.33      199.62     39.92 o 
  10   1  12       20.93        0.00     24.76 o 
 -16   2  12        0.17        0.00     59.71 o 
 -15   2  12      239.03      276.39     67.08 o 
 -14   2  12        0.57        4.17     72.83 o 
 -13   2  12       35.81       56.15     53.42 o 
 -12   2  12      740.10      671.19     66.39 o 
 -11   2  12       58.23       31.92     27.02 o 
 -10   2  12      341.61      317.97     39.93 o 
  -9   2  12       34.91        5.68     15.98 o 
  -8   2  12       11.10        2.11      6.67 o 
  -7   2  12        1.50        0.00     12.09 o 
  -6   2  12      659.07      698.90     22.21 o 
  -5   2  12      610.29      602.96     22.40 o 
  -4   2  12       52.06       14.79     17.50 o 
  -3   2  12       14.66        0.00      2.38 o 
  -2   2  12      319.29      255.44     21.75 o 
  -1   2  12        1.74        0.00     11.42 o 
   0   2  12     1110.51     1119.09     25.56 o 
   1   2  12      261.17      333.09     23.85 o 
   2   2  12     1268.86     1321.15     27.40 o 
   3   2  12      173.81      156.68     22.18 o 
   4   2  12       35.87        0.00      9.36 o 
   5   2  12      225.71      219.60     26.91 o 
   6   2  12       99.15       58.67     18.43 o 
   7   2  12      502.05      542.31     36.46 o 
   8   2  12       23.57        1.60      7.17 o 
   9   2  12     2312.45     2767.76     45.55 o 
  10   2  12       24.61        0.00     11.82 o 
 -16   3  12        4.26        7.82     72.46 o 
 -15   3  12       54.31       49.72     67.85 o 
 -14   3  12       50.65       66.34     56.99 o 
 -13   3  12      256.89      239.44     52.79 o 
 -12   3  12        1.63        0.00     58.74 o 
 -11   3  12       15.82        0.00      8.99 o 
 -10   3  12       81.77       63.95     35.12 o 
  -9   3  12        9.95        0.00     15.78 o 
  -8   3  12      699.85      727.88     25.69 o 
  -7   3  12       37.83       26.73     19.50 o 
  -6   3  12       60.10        4.11      8.44 o 
  -5   3  12      491.49      511.78     22.37 o 
  -4   3  12     2172.04     2128.97     28.63 o 
  -3   3  12       36.65        2.08      4.88 o 
  -2   3  12     1002.39     1058.26     26.31 o 
  -1   3  12      479.96      363.68     23.77 o 
   0   3  12     1035.80     1056.68     25.46 o 
   1   3  12      399.48      393.23     23.94 o 
   2   3  12        0.12        0.00      7.94 o 
   3   3  12        0.42        0.00     10.35 o 
   4   3  12        1.50        0.00      4.93 o 
   5   3  12       21.79        0.00      9.12 o 
   6   3  12      237.61      217.83     30.65 o 
   7   3  12     1285.56     1375.03     37.60 o 
   8   3  12       19.81        3.76     13.13 o 
   9   3  12      430.39      427.61     46.99 o 
  10   3  12       52.76       59.64     51.97 o 
 -16   4  12      364.84      395.20     78.65 o 
 -15   4  12       84.63      102.97     58.09 o 
 -14   4  12      942.90      961.94     79.59 o 
 -13   4  12     1178.84     1212.44     63.00 o 
 -12   4  12       80.40       96.49     42.13 o 
 -11   4  12       20.86        0.00      9.08 o 
 -10   4  12      173.91      131.13     37.90 o 
  -9   4  12        0.42        0.00     13.17 o 
  -8   4  12       48.65        0.00     14.61 o 
  -7   4  12      356.77      271.38     27.69 o 
  -6   4  12      308.42      322.55     26.93 o 
  -5   4  12      401.66      384.24     23.38 o 
  -4   4  12     1262.90     1366.33     24.94 o 
  -3   4  12       69.58       41.35      9.89 o 
  -2   4  12        1.51        0.00     11.36 o 
  -1   4  12      579.98      601.27     24.17 o 
   0   4  12      166.63      144.14     21.69 o 
   1   4  12      202.38      163.54     21.83 o 
   2   4  12      505.39      500.05     24.59 o 
   3   4  12       25.03        0.00      5.27 o 
   4   4  12       86.37       78.53     27.29 o 
   5   4  12      112.69       90.85     30.36 o 
   6   4  12        1.43        0.00     12.12 o 
   7   4  12       34.37        0.00     12.49 o 
   8   4  12       93.88       44.47     15.98 o 
   9   4  12       25.06        0.10      7.38 o 
  10   4  12       10.72        0.00     13.90 o 
 -16   5  12       24.56        0.00     33.54 o 
 -15   5  12       88.12       21.64     40.04 o 
 -14   5  12      296.24      351.40     66.66 o 
 -13   5  12       18.86        0.00     21.54 o 
 -12   5  12       19.69       44.48     48.63 o 
 -11   5  12        0.73        0.00     22.96 o 
 -10   5  12      462.66      422.30     40.82 o 
  -9   5  12       83.52       46.25     32.03 o 
  -8   5  12       81.50       41.53     36.28 o 
  -7   5  12     1137.42     1108.11     29.11 o 
  -6   5  12      202.89      177.41     26.02 o 
  -5   5  12      752.76      670.43     24.85 o 
  -4   5  12      153.29      136.26     21.68 o 
  -3   5  12      262.12      209.69     21.91 o 
  -2   5  12     2028.89     2051.51     29.54 o 
  -1   5  12        0.96        0.00     12.77 o 
   0   5  12        1.28        0.00     13.77 o 
   1   5  12      226.98      217.67     24.35 o 
   2   5  12     1071.68     1088.93     26.06 o 
   3   5  12        0.23        0.00     10.94 o 
   4   5  12       48.31       15.30     15.86 o 
   5   5  12      112.55       77.71     26.82 o 
   6   5  12       47.04        0.00      9.07 o 
   7   5  12       77.92        3.25     14.50 o 
   8   5  12      212.19      187.07     35.67 o 
   9   5  12      100.65        3.66     20.76 o 
  10   5  12       19.32        0.00      7.92 o 
 -16   6  12        9.00        0.00      8.28 o 
 -15   6  12      470.88      577.39     64.14 o 
 -14   6  12     1221.12     1404.88     85.99 o 
 -13   6  12       31.47       11.29     30.73 o 
 -12   6  12      145.63      186.75     45.30 o 
 -11   6  12       89.22      136.57     42.33 o 
 -10   6  12      298.85      331.33     43.52 o 
  -9   6  12        3.32        0.00     10.77 o 
  -8   6  12      367.56      414.90     36.52 o 
  -7   6  12       23.92        0.00      3.79 o 
  -6   6  12      718.87      657.66     29.16 o 
  -5   6  12     1171.98     1320.06     30.67 o 
  -4   6  12      644.52      687.30     24.28 o 
  -3   6  12      467.82      442.85     21.60 o 
  -2   6  12       17.90        0.00      8.17 o 
  -1   6  12      355.81      328.44     24.39 o 
   0   6  12      250.05      233.41     25.82 o 
   1   6  12      419.07      358.18     26.54 o 
   2   6  12      196.01      156.25     24.93 o 
   3   6  12       16.45        0.00      6.23 o 
   4   6  12      508.78      522.03     24.62 o 
   5   6  12       31.24       26.07     26.62 o 
   6   6  12     1379.40     1616.75     33.81 o 
   7   6  12      238.73      212.43     32.18 o 
   8   6  12        2.46        0.00     22.79 o 
   9   6  12      685.15      678.83     49.24 o 
 -15   7  12        1.05        0.00     49.50 o 
 -14   7  12        0.84        0.00     24.66 o 
 -13   7  12      157.37      144.60     45.69 o 
 -12   7  12       21.02        0.00     20.87 o 
 -11   7  12      340.77      402.85     47.31 o 
 -10   7  12     1052.12     1011.01     43.53 o 
  -9   7  12       23.12        0.00     13.37 o 
  -8   7  12     1001.47      938.21     38.50 o 
  -7   7  12      651.69      660.11     40.08 o 
  -6   7  12     3256.48     3369.58     37.54 o 
  -5   7  12      265.15      271.78     27.81 o 
  -4   7  12     3242.69     3469.17     35.44 o 
  -3   7  12     1225.36     1260.06     25.94 o 
  -2   7  12      207.51      193.73     23.89 o 
  -1   7  12      586.03      582.39     24.91 o 
   0   7  12      187.57      127.53     22.46 o 
   1   7  12        1.68        0.00      7.85 o 
   2   7  12      175.64       84.64     24.59 o 
   3   7  12     2377.16     2554.46     34.33 o 
   4   7  12       15.02        0.00      6.87 o 
   5   7  12      834.86      932.09     33.87 o 
   6   7  12      282.61      262.92     30.52 o 
   7   7  12      420.67      419.25     41.50 o 
   8   7  12      455.70      499.29     43.06 o 
   9   7  12      150.91       69.79     40.95 o 
 -15   8  12       98.83      115.48     70.94 o 
 -14   8  12       25.16        0.00     16.17 o 
 -13   8  12      342.98      324.28     51.26 o 
 -12   8  12        0.15        0.00     43.61 o 
 -11   8  12       52.29       83.50     38.60 o 
 -10   8  12       48.36       75.61     36.44 o 
  -9   8  12      550.02      492.06     43.76 o 
  -8   8  12       73.11       90.18     42.80 o 
  -7   8  12     2333.51     2359.12     41.74 o 
  -6   8  12     2716.78     2961.94     44.62 o 
  -5   8  12      619.82      593.79     28.25 o 
  -4   8  12     4104.68     4248.58     41.58 o 
  -3   8  12     1189.62     1309.07     28.92 o 
  -2   8  12     1272.14     1315.76     28.57 o 
  -1   8  12      180.66      168.07     24.21 o 
   0   8  12       48.81       13.04      8.49 o 
   1   8  12      153.92      106.86     21.82 o 
   2   8  12      405.43      356.52     26.53 o 
   3   8  12      783.64      848.25     28.80 o 
   4   8  12      652.20      658.07     33.45 o 
   5   8  12     1340.06     1360.82     33.63 o 
   6   8  12      193.07      196.68     32.69 o 
   7   8  12       49.62        0.00     13.99 o 
   8   8  12        0.00        0.00     19.22 o 
   9   8  12      149.33      129.24     43.94 o 
 -14   9  12       41.09        0.00     21.25 o 
 -13   9  12        0.51        0.00     15.68 o 
 -12   9  12       70.18       62.09     49.93 o 
 -11   9  12        8.30        0.00     29.77 o 
 -10   9  12     1479.23     1597.12     54.39 o 
  -9   9  12      178.12      120.62     38.50 o 
  -8   9  12      143.93      102.80     28.65 o 
  -7   9  12      198.39      183.26     34.56 o 
  -6   9  12      243.94      164.77     37.36 o 
  -5   9  12     1226.55     1237.39     32.17 o 
  -4   9  12      349.79      331.48     29.43 o 
  -3   9  12       13.19        0.00     20.18 o 
  -2   9  12      383.25      347.48     28.25 o 
  -1   9  12      338.49      338.99     29.28 o 
   0   9  12      536.78      549.78     31.05 o 
   1   9  12      603.26      541.56     26.50 o 
   2   9  12      127.01      126.65     26.56 o 
   3   9  12      211.59      163.65     27.07 o 
   4   9  12      702.47      756.77     31.10 o 
   5   9  12        2.13        0.00     11.92 o 
   6   9  12       81.30        0.31     29.16 o 
   7   9  12      360.71      326.92     43.31 o 
   8   9  12      115.34      100.45     40.92 o 
 -14  10  12       18.90        0.00     40.08 o 
 -13  10  12        4.55        0.00     17.83 o 
 -12  10  12      234.39      178.83     44.42 o 
 -11  10  12      470.73      533.24     48.56 o 
 -10  10  12      327.90      301.80     40.90 o 
  -9  10  12      532.64      540.49     38.53 o 
  -8  10  12        3.48        0.00     17.82 o 
  -7  10  12      169.84      122.00     36.45 o 
  -6  10  12     1449.05     1345.22     42.36 o 
  -5  10  12       74.37       42.63     25.94 o 
  -4  10  12     3437.27     3482.79     43.29 o 
  -3  10  12        0.03       21.39     23.40 o 
  -2  10  12     1126.47     1185.23     28.82 o 
  -1  10  12      359.47      389.05     30.55 o 
   0  10  12      209.64      203.10     25.95 o 
   1  10  12      648.28      554.72     29.89 o 
   2  10  12       70.89       85.61     25.55 o 
   3  10  12      952.38      857.92     31.91 o 
   4  10  12        1.61        0.00     15.31 o 
   5  10  12      688.40      681.10     33.36 o 
   6  10  12      184.48      205.83     38.93 o 
   7  10  12       79.83       77.14     43.05 o 
   8  10  12        1.73        0.00     30.12 o 
 -13  11  12        3.70        0.00     15.09 o 
 -12  11  12      738.43      838.02     57.76 o 
 -11  11  12       36.36       13.86     31.01 o 
 -10  11  12     1218.06     1231.37     44.74 o 
  -9  11  12        3.15        7.26     30.60 o 
  -8  11  12      515.45      470.10     34.93 o 
  -7  11  12     1188.92     1082.51     44.91 o 
  -6  11  12       12.43        0.00     27.12 o 
  -5  11  12      180.91      171.46     34.91 o 
  -4  11  12      467.00      377.91     31.47 o 
  -3  11  12       31.39       20.22     22.25 o 
  -2  11  12      996.23     1078.56     29.95 o 
  -1  11  12      362.12      386.68     29.69 o 
   0  11  12        1.77        0.00     18.29 o 
   1  11  12       26.03        0.00     17.72 o 
   2  11  12      133.85       96.70     27.19 o 
   3  11  12      136.30      136.59     30.92 o 
   4  11  12      598.68      648.13     36.13 o 
   5  11  12      124.06       65.09     38.13 o 
   6  11  12        0.17        0.00     40.41 o 
   7  11  12      129.40      164.17     46.32 o 
 -13  12  12        3.06        0.00     28.41 o 
 -12  12  12      685.60      831.59     57.47 o 
 -11  12  12      250.16      206.47     41.56 o 
 -10  12  12      670.27      813.38     44.19 o 
  -9  12  12       45.89       14.17     11.21 o 
  -8  12  12       38.73        3.16     10.92 o 
  -7  12  12      111.00       10.55     41.27 o 
  -6  12  12     1097.83     1213.32     43.62 o 
  -5  12  12        8.54        0.00     26.98 o 
  -4  12  12      805.31      914.65     42.09 o 
  -3  12  12      279.91      276.12     32.49 o 
  -2  12  12       59.93       10.36     14.65 o 
  -1  12  12       12.18        0.00      6.67 o 
   0  12  12      482.40      433.54     32.46 o 
   1  12  12      105.13       93.67     32.46 o 
   2  12  12      638.93      658.38     34.28 o 
   3  12  12        8.47        0.00      7.91 o 
   4  12  12      593.71      688.64     38.03 o 
   5  12  12      268.48      282.06     40.97 o 
   6  12  12      136.14      157.75     42.12 o 
   7  12  12        2.86        0.00     13.59 o 
 -12  13  12      136.40      143.20     43.11 o 
 -11  13  12      256.01      208.60     43.88 o 
 -10  13  12        8.00        0.00     13.17 o 
  -9  13  12       49.39        0.00     22.38 o 
  -8  13  12      399.47      458.07     38.05 o 
  -7  13  12       36.61        5.78     19.19 o 
  -6  13  12     1229.93     1299.85     47.04 o 
  -5  13  12       27.31        0.00     21.12 o 
  -4  13  12      118.66       79.39     36.69 o 
  -3  13  12      368.86      415.71     37.08 o 
  -2  13  12       53.44        6.51     11.49 o 
  -1  13  12       36.92       38.14     22.90 o 
   0  13  12      927.68     1073.28     34.01 o 
   1  13  12       62.89       26.74     12.54 o 
   2  13  12       40.64       39.88     34.26 o 
   3  13  12      790.75      775.07     37.75 o 
   4  13  12       77.27       90.49     37.33 o 
   5  13  12      484.41      658.77     44.99 o 
   6  13  12      262.00      234.28     44.12 o 
 -11  14  12       50.31       44.70     46.57 o 
 -10  14  12      141.31      161.44     45.11 o 
  -9  14  12       31.07        0.00     11.74 o 
  -8  14  12       35.70        0.00     14.62 o 
  -7  14  12      120.81      148.25     38.69 o 
  -6  14  12      566.33      595.58     47.55 o 
  -5  14  12      154.93      112.78     36.63 o 
  -4  14  12        6.93        0.00     25.39 o 
  -3  14  12       51.30       89.18     41.19 o 
  -2  14  12      295.38      343.05     32.38 o 
  -1  14  12       63.83       32.30     22.95 o 
   0  14  12     1410.84     1410.34     36.61 o 
   1  14  12        1.03        0.00     15.00 o 
   2  14  12      241.71      271.26     36.48 o 
   3  14  12        3.38        0.00      9.20 o 
   4  14  12        0.19        0.00     15.84 o 
   5  14  12      168.53      206.19     45.70 o 
 -10  15  12        2.80        0.00     26.34 o 
  -9  15  12       33.71        0.00     26.64 o 
  -8  15  12      115.75      127.63     42.96 o 
  -7  15  12       45.06       11.86     27.21 o 
  -6  15  12      248.97      252.49     42.37 o 
  -5  15  12      173.94      212.79     40.04 o 
  -4  15  12       63.37       74.26     45.79 o 
  -3  15  12      366.26      344.59     52.27 o 
  -2  15  12     1216.04     1402.36     43.17 o 
  -1  15  12      971.20     1187.07     37.64 o 
   0  15  12      110.22      145.73     36.47 o 
   1  15  12       50.17        7.92     19.10 o 
   2  15  12      220.71      252.03     38.33 o 
   3  15  12       58.40       95.18     42.98 o 
   4  15  12       77.26       95.29     48.67 o 
  -9  16  12       38.18       16.16     32.29 o 
  -8  16  12       22.52        0.00     20.65 o 
  -7  16  12        0.03        0.00     11.85 o 
  -6  16  12        0.76        0.00     38.65 o 
  -5  16  12      199.90      231.91     41.53 o 
  -4  16  12      153.97      162.29     56.16 o 
  -3  16  12       74.33       94.34     46.71 o 
  -2  16  12      214.85      229.13     45.97 o 
  -1  16  12      121.92       32.93     30.60 o 
   0  16  12     1562.11     1803.94     43.70 o 
   1  16  12        3.65        0.00     24.59 o 
   2  16  12        2.36       22.61     25.53 o 
   3  16  12       54.35       15.43     45.09 o 
  -7  17  12       67.72       24.15     44.42 o 
  -6  17  12        1.10        3.71     13.35 o 
  -5  17  12       70.06       15.94     29.58 o 
  -4  17  12       22.21        0.00     27.93 o 
  -3  17  12      120.82       82.72     49.95 o 
  -2  17  12      514.64      520.89     54.33 o 
  -1  17  12      292.97      366.13     53.13 o 
   0  17  12       24.56       20.75     35.65 o 
   1  17  12       16.05        0.00     25.65 o 
  -4  18  12        0.13        0.00     25.78 o 
  -3  18  12      176.78      227.01     53.64 o 
  -2  18  12      276.50      297.42     54.56 o 
 -16   1  13      139.43      147.39     76.22 o 
 -15   1  13     1014.61     1180.81     72.59 o 
 -14   1  13      224.85      331.76     81.71 o 
 -13   1  13      635.61      759.05     74.84 o 
 -12   1  13       15.04        0.00     28.83 o 
 -11   1  13       33.67       34.01     45.30 o 
 -10   1  13       26.17       14.25     12.72 o 
  -9   1  13       28.17        0.00      7.03 o 
  -8   1  13      189.78      219.50     27.63 o 
  -7   1  13      451.66      432.54     24.73 o 
  -6   1  13        0.13        0.00      7.46 o 
  -5   1  13        7.05        0.00      9.97 o 
  -4   1  13      917.31      911.22     24.01 o 
  -3   1  13     1050.27     1160.62     25.17 o 
  -2   1  13       78.82       72.06     21.92 o 
  -1   1  13      115.00      118.66     22.03 o 
   0   1  13     3381.64     3816.05     39.00 o 
   1   1  13      673.81      667.31     26.66 o 
   2   1  13       13.45        3.69      9.99 o 
   3   1  13        1.28        0.00     11.72 o 
   4   1  13       27.91        7.66     11.05 o 
   5   1  13      400.25      438.07     32.88 o 
   6   1  13      183.08      188.00     32.25 o 
   7   1  13      477.73      487.23     39.12 o 
   8   1  13      515.21      564.42     43.88 o 
   9   1  13      102.24      130.48     39.26 o 
 -15   2  13      100.13      203.44     70.66 o 
 -14   2  13      501.86      536.02     77.15 o 
 -13   2  13      797.41      899.59     72.98 o 
 -12   2  13        1.84        0.00     24.94 o 
 -11   2  13      140.54      129.79     59.09 o 
 -10   2  13       80.31       51.85     36.65 o 
  -9   2  13     2642.68     2869.31     44.22 o 
  -8   2  13       11.47        0.00      9.47 o 
  -7   2  13     1798.66     1794.83     30.75 o 
  -6   2  13      518.40      528.55     26.40 o 
  -5   2  13        6.06        0.00     10.43 o 
  -4   2  13      101.40       99.07     23.09 o 
  -3   2  13       70.15       50.34     24.46 o 
  -2   2  13       37.40        0.00     13.24 o 
  -1   2  13       32.80        2.20      6.06 o 
   0   2  13     1527.67     1626.64     29.78 o 
   1   2  13     1154.52     1195.51     28.51 o 
   2   2  13      203.77      188.45     24.54 o 
   3   2  13      159.93      114.96     25.32 o 
   4   2  13      642.88      688.62     28.40 o 
   5   2  13       71.87       41.75     23.17 o 
   6   2  13      609.44      598.59     36.22 o 
   7   2  13      403.88      383.43     41.04 o 
   8   2  13     2269.55     2657.56     45.88 o 
   9   2  13       51.49       11.22     25.99 o 
 -15   3  13      107.41      108.36     69.25 o 
 -14   3  13       30.05       42.58     46.82 o 
 -13   3  13      203.00      241.51     61.25 o 
 -12   3  13       30.43       15.20     73.95 o 
 -11   3  13     1385.84     1591.03     46.46 o 
 -10   3  13      313.00      314.10     41.29 o 
  -9   3  13      338.92      298.45     39.39 o 
  -8   3  13      795.42      864.68     28.30 o 
  -7   3  13     1273.51     1363.08     31.39 o 
  -6   3  13      202.41      195.45     25.98 o 
  -5   3  13       19.00        0.00     17.35 o 
  -4   3  13     1024.22     1101.72     25.54 o 
  -3   3  13      347.93      318.26     27.00 o 
  -2   3  13       10.78        0.00     14.52 o 
  -1   3  13     1496.25     1578.94     29.47 o 
   0   3  13      838.66      877.44     27.43 o 
   1   3  13     2889.68     3110.99     36.78 o 
   2   3  13       14.81        0.00      7.26 o 
   3   3  13      333.87      319.21     26.68 o 
   4   3  13      297.74      286.12     28.16 o 
   5   3  13      178.39      115.03     33.76 o 
   6   3  13       79.68       78.24     35.78 o 
   7   3  13        1.88        0.00     18.76 o 
   8   3  13      538.75      735.64     45.30 o 
   9   3  13        5.28       24.68     39.73 o 
 -15   4  13      241.86      412.42     78.53 o 
 -14   4  13      326.32      394.85     74.66 o 
 -13   4  13      600.76      612.37     75.26 o 
 -12   4  13      224.24      233.95     64.66 o 
 -11   4  13      119.39      129.18     38.43 o 
 -10   4  13       23.23        0.00     19.13 o 
  -9   4  13      579.54      544.42     41.34 o 
  -8   4  13        3.01        0.00     21.17 o 
  -7   4  13      262.71      260.10     29.44 o 
  -6   4  13       95.10       40.04     17.85 o 
  -5   4  13      870.98      981.68     25.33 o 
  -4   4  13       27.07        0.00      9.86 o 
  -3   4  13       28.04        0.34     11.08 o 
  -2   4  13     2616.17     2699.01     36.17 o 
  -1   4  13     1095.80     1279.79     30.13 o 
   0   4  13      258.59      270.41     24.72 o 
   1   4  13     1487.57     1521.48     29.92 o 
   2   4  13       45.13       18.43     16.76 o 
   3   4  13        9.09        0.00      8.44 o 
   4   4  13       67.79       14.34      9.74 o 
   5   4  13        0.03        0.00     14.55 o 
   6   4  13       33.16        0.00      9.62 o 
   7   4  13      456.38      429.36     39.65 o 
   8   4  13       68.20       58.30     37.97 o 
   9   4  13       12.14        0.00     20.85 o 
 -15   5  13       41.40        0.00     36.40 o 
 -14   5  13        0.24        0.00     23.55 o 
 -13   5  13        8.97        0.00     54.13 o 
 -12   5  13      439.12      503.05     49.14 o 
 -11   5  13     1104.83     1270.02     48.32 o 
 -10   5  13      710.74      677.48     47.13 o 
  -9   5  13      278.88      180.38     38.76 o 
  -8   5  13       79.35       27.57     28.10 o 
  -7   5  13      139.58      148.08     29.10 o 
  -6   5  13      101.70       76.58     31.67 o 
  -5   5  13      106.83       71.27     30.20 o 
  -4   5  13      712.54      771.23     25.82 o 
  -3   5  13      740.46      759.96     24.71 o 
  -2   5  13      127.30       82.14     15.04 o 
  -1   5  13       78.51       17.78     12.93 o 
   0   5  13      420.09      375.64     28.06 o 
   1   5  13      232.27      217.31     26.39 o 
   2   5  13        5.98        0.00     10.46 o 
   3   5  13       20.10        0.00     12.81 o 
   4   5  13       91.14       50.95     20.10 o 
   5   5  13        2.02        0.00     14.68 o 
   6   5  13      256.74      235.81     38.99 o 
   7   5  13       92.98       35.43     20.12 o 
   8   5  13        0.04        0.00     23.26 o 
 -15   6  13        0.91        0.00     60.67 o 
 -14   6  13        0.95        0.00     44.99 o 
 -13   6  13      115.17       73.78     66.33 o 
 -12   6  13      371.97      424.43     47.36 o 
 -11   6  13      553.30      521.28     47.81 o 
 -10   6  13        7.36        0.00     16.70 o 
  -9   6  13      235.85      182.13     37.41 o 
  -8   6  13     1210.66     1316.68     43.49 o 
  -7   6  13      367.90      300.65     38.41 o 
  -6   6  13      177.72      146.93     30.80 o 
  -5   6  13     2760.77     2925.43     40.27 o 
  -4   6  13       46.13        4.79      7.41 o 
  -3   6  13       76.86       16.26     13.32 o 
  -2   6  13     2060.57     2325.54     32.48 o 
  -1   6  13       49.62        6.48     23.19 o 
   0   6  13       74.05       65.01     24.82 o 
   1   6  13        0.29        0.00      8.05 o 
   2   6  13        9.18        0.00      8.28 o 
   3   6  13      182.08      148.71     28.62 o 
   4   6  13      229.94      229.32     29.02 o 
   5   6  13      117.76      135.53     28.14 o 
   6   6  13      357.96      361.83     36.11 o 
   7   6  13       97.17       88.39     36.02 o 
   8   6  13      140.34      108.05     48.98 o 
 -14   7  13       47.97        8.67     43.28 o 
 -13   7  13      906.31      887.57     55.70 o 
 -12   7  13      201.70      200.11     46.35 o 
 -11   7  13       27.49        2.41     13.35 o 
 -10   7  13      317.84      269.09     45.12 o 
  -9   7  13      917.53     1011.46     43.61 o 
  -8   7  13      182.26      143.08     38.14 o 
  -7   7  13       12.21        0.00      8.80 o 
  -6   7  13       89.84       73.23     28.09 o 
  -5   7  13      569.23      551.17     32.38 o 
  -4   7  13     1201.57     1123.18     27.50 o 
  -3   7  13     2307.52     2613.04     33.36 o 
  -2   7  13       94.30       68.95     17.79 o 
  -1   7  13      390.01      441.85     26.93 o 
   0   7  13     1304.50     1338.32     28.81 o 
   1   7  13        6.85        0.00     10.33 o 
   2   7  13      273.22      225.46     28.72 o 
   3   7  13      133.63      120.43     27.22 o 
   4   7  13      108.61      103.42     28.12 o 
   5   7  13      520.82      568.91     31.56 o 
   6   7  13      294.91      264.54     34.73 o 
   7   7  13       23.52        0.00     11.58 o 
   8   7  13       89.82       51.13     35.75 o 
 -14   8  13      128.51       73.16    107.19 o 
 -13   8  13        1.59        0.00     43.40 o 
 -12   8  13      126.39      169.87     52.14 o 
 -11   8  13        7.74       34.23     48.70 o 
 -10   8  13       81.71       27.53     45.73 o 
  -9   8  13      488.18      385.24     51.09 o 
  -8   8  13       32.83       10.81     34.40 o 
  -7   8  13      121.57      107.78     41.76 o 
  -6   8  13      130.75       91.56     36.55 o 
  -5   8  13      100.21       90.55     29.42 o 
  -4   8  13      254.85      245.66     30.89 o 
  -3   8  13     1520.07     1578.39     31.15 o 
  -2   8  13        5.25        0.00      6.36 o 
  -1   8  13       47.89       28.76     19.87 o 
   0   8  13       30.58        0.00     18.13 o 
   1   8  13      586.68      607.68     31.49 o 
   2   8  13      180.63      188.20     31.22 o 
   3   8  13      149.99      141.03     31.10 o 
   4   8  13     1251.77     1305.53     33.56 o 
   5   8  13      202.46      217.65     33.37 o 
   6   8  13      146.76      169.68     35.74 o 
   7   8  13      221.47      163.23     41.92 o 
 -14   9  13        0.04        0.00     49.41 o 
 -13   9  13        0.88        0.00     33.51 o 
 -12   9  13        1.65        0.00     49.73 o 
 -11   9  13        0.12       10.13     19.49 o 
 -10   9  13       41.72       18.15     52.01 o 
  -9   9  13       56.68        0.00     16.94 o 
  -8   9  13       26.79        4.35     14.16 o 
  -7   9  13      223.65      179.81     41.18 o 
  -6   9  13       12.77        0.00     13.05 o 
  -5   9  13     1075.46     1134.23     34.37 o 
  -4   9  13       22.57       15.37     12.63 o 
  -3   9  13     2150.45     2374.09     35.86 o 
  -2   9  13      274.84      296.39     32.13 o 
  -1   9  13      569.67      557.45     34.04 o 
   0   9  13      405.73      382.94     31.45 o 
   1   9  13        1.88        0.00     13.88 o 
   2   9  13      466.79      487.93     30.57 o 
   3   9  13        0.89        0.00      7.74 o 
   4   9  13       50.43       12.18     10.99 o 
   5   9  13       52.35        6.15      9.92 o 
   6   9  13        0.83        0.00     12.48 o 
   7   9  13       19.77        1.89     26.37 o 
 -13  10  13        7.11        0.00     21.80 o 
 -12  10  13       66.61       54.53     61.62 o 
 -11  10  13     3110.79     3583.70     74.36 o 
 -10  10  13       19.35       13.27     29.69 o 
  -9  10  13      268.32      232.36     52.13 o 
  -8  10  13       31.21        0.00     11.75 o 
  -7  10  13       57.11       10.22     20.14 o 
  -6  10  13      250.97      232.12     40.69 o 
  -5  10  13      193.47      154.86     41.74 o 
  -4  10  13      367.28      421.64     35.10 o 
  -3  10  13      672.32      703.75     35.65 o 
  -2  10  13        0.23        0.00     21.19 o 
  -1  10  13        0.39        0.00     10.79 o 
   0  10  13        5.64        0.00     11.42 o 
   1  10  13      595.64      695.85     32.71 o 
   2  10  13      500.90      431.67     31.99 o 
   3  10  13      873.34     1029.40     34.24 o 
   4  10  13       30.20        0.00      8.69 o 
   5  10  13       80.33       77.07     30.36 o 
   6  10  13      495.44      575.74     43.16 o 
 -12  11  13        4.23        0.00     30.44 o 
 -11  11  13      762.65      899.52     74.40 o 
 -10  11  13      154.52      198.80     56.12 o 
  -9  11  13      424.31      416.60     47.19 o 
  -8  11  13       11.17        0.00     16.68 o 
  -7  11  13       33.42        0.00      9.46 o 
  -6  11  13        8.70        0.00     37.52 o 
  -5  11  13      163.90      151.34     42.07 o 
  -4  11  13      361.82      383.42     35.40 o 
  -3  11  13      297.75      290.13     33.36 o 
  -2  11  13       67.50       46.28     28.26 o 
  -1  11  13       16.32        0.00     10.48 o 
   0  11  13      358.87      376.08     36.84 o 
   1  11  13      186.53      182.39     33.20 o 
   2  11  13      299.54      281.64     34.24 o 
   3  11  13       89.74      108.47     31.99 o 
   4  11  13       68.44       79.26     37.45 o 
   5  11  13        1.04        0.24     16.81 o 
   6  11  13       29.74       10.58     27.54 o 
 -12  12  13      171.76      137.26     61.68 o 
 -11  12  13      172.08      170.06     61.38 o 
 -10  12  13       43.24        0.00      6.33 o 
  -9  12  13       76.55       42.60     41.01 o 
  -8  12  13       37.08       17.34     11.88 o 
  -7  12  13      852.09      869.77     48.78 o 
  -6  12  13       38.45        0.00     15.92 o 
  -5  12  13        3.69        0.00     17.27 o 
  -4  12  13     1109.99     1185.03     45.73 o 
  -3  12  13       46.30        0.00     15.42 o 
  -2  12  13       71.46       17.70     15.89 o 
  -1  12  13        9.86        0.00     14.05 o 
   0  12  13       22.34        3.70     10.38 o 
   1  12  13        0.02        0.00     13.92 o 
   2  12  13      775.25      823.76     36.82 o 
   3  12  13        0.62        0.00      9.55 o 
   4  12  13        0.85        0.00     33.63 o 
   5  12  13        3.65        0.00     30.60 o 
 -11  13  13      200.96      202.44     44.82 o 
 -10  13  13       20.61        0.00     11.65 o 
  -9  13  13        4.68        0.00     17.02 o 
  -8  13  13       47.64       72.28     40.14 o 
  -7  13  13       21.49        0.00     25.18 o 
  -6  13  13       55.02       39.88     21.13 o 
  -5  13  13      605.64      711.48     50.56 o 
  -4  13  13       31.66        0.00     40.09 o 
  -3  13  13       94.29       63.70     26.42 o 
  -2  13  13       85.97       68.37     39.27 o 
  -1  13  13       96.10       61.71     18.66 o 
   0  13  13        8.87        0.00     11.12 o 
   1  13  13       32.75       30.53     33.95 o 
   2  13  13        0.12        0.00     28.09 o 
   3  13  13      320.14      344.40     39.40 o 
   4  13  13      214.86      186.34     48.89 o 
 -10  14  13        1.34        0.00     10.45 o 
  -9  14  13      334.07      326.49     45.99 o 
  -8  14  13        4.57        0.00     18.91 o 
  -7  14  13       33.96       18.66     26.93 o 
  -6  14  13       92.59       80.55     43.23 o 
  -5  14  13       10.33       17.62     37.28 o 
  -4  14  13       24.39       10.13     22.28 o 
  -3  14  13       54.03       20.39     40.54 o 
  -2  14  13      143.46      101.72     37.87 o 
  -1  14  13     1524.07     1606.63     37.57 o 
   0  14  13        2.75        3.69     16.94 o 
   1  14  13       24.48        0.00     12.79 o 
   2  14  13      465.46      522.22     41.71 o 
   3  14  13       38.58       27.63     23.69 o 
  -9  15  13       74.08       51.18     84.70 o 
  -8  15  13        2.33        0.00     19.86 o 
  -7  15  13      890.05     1018.75     63.01 o 
  -6  15  13        8.57        1.49     19.14 o 
  -5  15  13      499.13      533.61     63.83 o 
  -4  15  13      249.46      253.13     56.86 o 
  -3  15  13      600.27      593.03     62.31 o 
  -2  15  13      830.07      933.28     55.00 o 
  -1  15  13       28.00        4.10     10.56 o 
   0  15  13       43.21       35.91     41.56 o 
   1  15  13        7.12        0.00     18.22 o 
   2  15  13        5.15        0.00     27.13 o 
  -7  16  13       21.83        0.00     48.24 o 
  -6  16  13        8.89        0.00     38.26 o 
  -5  16  13      780.40      926.90     66.11 o 
  -4  16  13       19.37       14.31     21.68 o 
  -3  16  13       53.54       62.38     71.90 o 
  -2  16  13       68.00       88.01     49.95 o 
  -1  16  13      622.53      715.84     53.52 o 
   0  16  13       31.77       21.53     22.51 o 
 -15   0  14     1282.88     1672.46    117.93 o 
 -14   0  14     1359.02     1631.33    109.56 o 
 -13   0  14       52.82       65.15     93.54 o 
 -12   0  14      424.44      339.95     89.90 o 
 -11   0  14      726.19      641.51     95.91 o 
 -10   0  14     2020.38     2164.19    102.46 o 
  -9   0  14      537.20      619.33     47.39 o 
  -8   0  14      671.91      634.69     43.29 o 
  -7   0  14        3.08        0.00     17.88 o 
  -6   0  14       10.29        0.00      5.08 o 
  -5   0  14      106.71       44.79     35.64 o 
  -4   0  14        8.06        0.00     18.28 o 
  -3   0  14      338.49      280.66     34.25 o 
  -2   0  14      186.82      179.86     35.30 o 
  -1   0  14       66.00       30.85     37.80 o 
   0   0  14     2913.23     3143.47     53.97 o 
   1   0  14     1070.13     1093.76     41.91 o 
   2   0  14     2352.76     2535.31     53.14 o 
   3   0  14     1345.04     1476.95     48.25 o 
   4   0  14     2881.71     3290.87     59.24 o 
   5   0  14      408.69      636.59     44.85 o 
   6   0  14      311.69      344.27     57.31 o 
   7   0  14      568.96      499.57     61.45 o 
   8   0  14        9.08        0.00     29.00 o 
 -15   1  14      862.67     1090.40     78.14 o 
 -14   1  14      434.14      489.29     82.93 o 
 -13   1  14      273.00      216.07     65.44 o 
 -12   1  14        1.17        0.00     13.84 o 
 -11   1  14        2.20        0.00     29.29 o 
 -10   1  14       26.97        5.73     49.26 o 
  -9   1  14      112.44       93.47     28.91 o 
  -8   1  14     1749.95     1999.81     31.85 o 
  -7   1  14        7.68        0.00     12.34 o 
  -6   1  14        4.31        0.00      5.70 o 
  -5   1  14      217.33      197.14     25.59 o 
  -4   1  14      210.80      167.51     25.27 o 
  -3   1  14      269.54      216.60     25.23 o 
  -2   1  14     2499.21     2560.55     34.64 o 
  -1   1  14      564.07      607.91     29.45 o 
   0   1  14      817.77      858.81     29.03 o 
   1   1  14      175.45      176.83     28.25 o 
   2   1  14       25.04       29.17     26.46 o 
   3   1  14     1225.72     1412.05     32.18 o 
   4   1  14      450.54      493.77     33.91 o 
   5   1  14        1.61        0.00      9.95 o 
   6   1  14      368.10      412.84     41.09 o 
   7   1  14      280.93      282.92     42.64 o 
 -15   2  14       95.46      174.93     78.49 o 
 -14   2  14      555.40      807.36     83.38 o 
 -13   2  14      101.52       63.74     74.98 o 
 -12   2  14       98.34       33.77     35.94 o 
 -11   2  14        7.99        0.00      6.64 o 
 -10   2  14      132.38      102.64     46.21 o 
  -9   2  14      585.18      538.46     39.47 o 
  -8   2  14       12.70        0.00     10.26 o 
  -7   2  14       21.59       11.01      9.29 o 
  -6   2  14     2446.12     2487.62     36.44 o 
  -5   2  14      133.10      104.72     22.75 o 
  -4   2  14      766.16      783.39     26.33 o 
  -3   2  14        0.04        0.00     19.02 o 
  -2   2  14        0.55        0.00     11.11 o 
  -1   2  14      113.14       97.54     26.78 o 
   0   2  14      386.19      362.48     29.27 o 
   1   2  14      435.63      459.96     30.00 o 
   2   2  14       43.68       27.40     16.05 o 
   3   2  14      118.71       98.89     30.54 o 
   4   2  14      933.70     1118.36     33.35 o 
   5   2  14      511.69      550.40     35.33 o 
   6   2  14       56.91        6.71     17.68 o 
   7   2  14      201.60      223.65     38.35 o 
 -14   3  14     1126.57     1391.12     79.31 o 
 -13   3  14      162.52      218.86     68.33 o 
 -12   3  14      312.38      291.21     63.84 o 
 -11   3  14       74.22       47.94     46.28 o 
 -10   3  14      206.13      201.61     44.22 o 
  -9   3  14      169.03      130.87     42.10 o 
  -8   3  14       64.00       11.29     10.98 o 
  -7   3  14       58.58       58.72     35.08 o 
  -6   3  14      772.56      823.16     29.79 o 
  -5   3  14      258.95      230.37     26.71 o 
  -4   3  14      342.78      320.82     26.04 o 
  -3   3  14      143.91      110.79     26.15 o 
  -2   3  14      201.26      142.78     26.37 o 
  -1   3  14       15.03        0.00      9.91 o 
   0   3  14      871.45      873.74     29.26 o 
   1   3  14      803.60      903.13     29.43 o 
   2   3  14       16.55        0.19      8.42 o 
   3   3  14      213.41      202.28     28.54 o 
   4   3  14        6.18        0.00      5.60 o 
   5   3  14      146.38      135.49     34.44 o 
   6   3  14      364.73      389.59     38.80 o 
   7   3  14      185.63      236.42     39.70 o 
 -14   4  14        4.97       25.91     66.51 o 
 -13   4  14      205.86      216.49     69.50 o 
 -12   4  14        1.45        0.00     24.28 o 
 -11   4  14       28.24        0.00      9.81 o 
 -10   4  14        3.48        0.00     30.82 o 
  -9   4  14       17.91       27.19     43.56 o 
  -8   4  14        0.36        0.00     15.97 o 
  -7   4  14        1.88        0.00      8.20 o 
  -6   4  14        6.14        0.00      6.21 o 
  -5   4  14      221.87      200.94     26.95 o 
  -4   4  14       10.15        0.00     11.87 o 
  -3   4  14      123.35      111.37     23.51 o 
  -2   4  14      308.78      302.42     26.03 o 
  -1   4  14      254.30      183.17     26.50 o 
   0   4  14       44.64       21.35     20.85 o 
   1   4  14       88.58       74.96     24.45 o 
   2   4  14       98.02       74.42     18.07 o 
   3   4  14      270.14      276.08     31.38 o 
   4   4  14       84.47       84.89     31.60 o 
   5   4  14      398.14      408.77     33.88 o 
   6   4  14        1.27       48.16     39.65 o 
   7   4  14      357.45      486.61     43.95 o 
 -14   5  14      280.65      282.86     69.21 o 
 -13   5  14      188.29      182.55     64.65 o 
 -12   5  14      208.52      174.89     46.80 o 
 -11   5  14       73.36       26.11     28.57 o 
 -10   5  14      509.83      519.02     50.99 o 
  -9   5  14      187.67      147.68     43.77 o 
  -8   5  14      262.76      294.73     42.45 o 
  -7   5  14      490.94      428.54     36.23 o 
  -6   5  14      181.93      175.82     31.99 o 
  -5   5  14      151.40      129.83     27.45 o 
  -4   5  14      256.55      228.28     26.84 o 
  -3   5  14      315.21      323.78     27.30 o 
  -2   5  14      785.94      836.04     28.52 o 
  -1   5  14      152.58      145.45     30.83 o 
   0   5  14      203.02      197.31     27.48 o 
   1   5  14       17.77        0.00     19.06 o 
   2   5  14       46.33        2.64      9.76 o 
   3   5  14        8.69        0.00      6.70 o 
   4   5  14      352.84      418.44     35.87 o 
   5   5  14      273.98      264.26     33.56 o 
   6   5  14        1.92        0.02      8.65 o 
   7   5  14       34.85       13.40     36.49 o 
 -14   6  14      389.09      464.06     75.67 o 
 -13   6  14      106.15      139.14     69.52 o 
 -12   6  14      989.37     1184.60     58.28 o 
 -11   6  14       21.34        0.11     18.65 o 
 -10   6  14        5.17        0.00     27.61 o 
  -9   6  14      503.62      500.41     47.64 o 
  -8   6  14      265.73      239.72     43.33 o 
  -7   6  14       33.98        1.69     17.16 o 
  -6   6  14     1912.58     2027.13     37.62 o 
  -5   6  14      244.68      241.96     32.69 o 
  -4   6  14      730.31      753.96     29.57 o 
  -3   6  14       31.29        8.55     21.71 o 
  -2   6  14      718.78      811.01     29.42 o 
  -1   6  14      442.43      443.80     31.26 o 
   0   6  14      206.34      206.37     27.02 o 
   1   6  14        7.51        0.00     12.89 o 
   2   6  14      131.04       98.28     28.77 o 
   3   6  14       44.07       17.10     15.94 o 
   4   6  14      697.59      817.26     36.53 o 
   5   6  14       37.38        9.82     24.87 o 
   6   6  14       29.04        9.57     13.16 o 
   7   6  14      277.85      301.67     45.32 o 
 -13   7  14        8.08       17.60     50.87 o 
 -12   7  14        0.07        5.62     38.65 o 
 -11   7  14       39.37       46.74     44.33 o 
 -10   7  14      742.94      843.98     51.69 o 
  -9   7  14      427.33      447.71     46.21 o 
  -8   7  14      203.93      241.94     40.90 o 
  -7   7  14       34.32        0.00     17.18 o 
  -6   7  14      799.85      827.46     37.16 o 
  -5   7  14      384.77      372.26     36.09 o 
  -4   7  14       73.31       83.50     36.30 o 
  -3   7  14      412.79      432.35     32.43 o 
  -2   7  14      216.57      188.46     28.54 o 
  -1   7  14       10.11        0.00     11.59 o 
   0   7  14        0.19        0.00      6.95 o 
   1   7  14       11.24        0.00      9.30 o 
   2   7  14      208.36      214.31     30.63 o 
   3   7  14      220.16      233.31     34.15 o 
   4   7  14        5.43        0.00      8.91 o 
   5   7  14       14.23        3.74      9.27 o 
   6   7  14      179.77      194.61     35.75 o 
 -13   8  14      655.67      793.66     78.47 o 
 -12   8  14      851.67     1036.30     66.76 o 
 -11   8  14      241.95      246.75     56.27 o 
 -10   8  14        0.27        0.00     27.80 o 
  -9   8  14       51.01       56.16     49.49 o 
  -8   8  14        0.70        0.00     41.67 o 
  -7   8  14       82.21       69.84     45.39 o 
  -6   8  14      968.02      894.93     59.39 o 
  -5   8  14      845.33      901.83     41.08 o 
  -4   8  14     1618.79     1906.65     38.82 o 
  -3   8  14      206.35      167.39     33.36 o 
  -2   8  14       73.52       14.41     16.46 o 
  -1   8  14       46.66       20.83      9.84 o 
   0   8  14      350.37      351.03     32.47 o 
   1   8  14       21.73        0.00     25.06 o 
   2   8  14        2.56        0.00     13.45 o 
   3   8  14      335.24      358.67     35.44 o 
   4   8  14       43.27        0.91      8.23 o 
   5   8  14      364.13      355.87     40.24 o 
   6   8  14        0.03        0.00     18.37 o 
 -12   9  14        4.96        9.53     43.82 o 
 -11   9  14        6.42        0.00     27.36 o 
 -10   9  14      178.61      160.92     59.80 o 
  -9   9  14       44.95        0.00     22.36 o 
  -8   9  14       50.99       28.18     49.34 o 
  -7   9  14      328.02      272.15     52.77 o 
  -6   9  14      392.63      314.93     54.32 o 
  -5   9  14      424.67      383.58     37.21 o 
  -4   9  14     3123.26     3214.40     44.91 o 
  -3   9  14       42.88        0.00     17.39 o 
  -2   9  14       27.59        0.00     10.71 o 
  -1   9  14       23.45        0.00     10.30 o 
   0   9  14      452.90      465.15     35.79 o 
   1   9  14      214.57      154.72     32.03 o 
   2   9  14       33.62        0.00     11.86 o 
   3   9  14        9.24        0.00     17.57 o 
   4   9  14        2.45        0.00     18.01 o 
   5   9  14       31.05        0.00     12.93 o 
 -12  10  14       65.50       44.31     61.55 o 
 -11  10  14       36.95       55.81     63.48 o 
 -10  10  14      169.52      173.96     61.08 o 
  -9  10  14       12.10        0.00     19.49 o 
  -8  10  14      294.93      263.23     54.29 o 
  -7  10  14       28.91        7.39     19.26 o 
  -6  10  14     1151.60     1216.60     46.77 o 
  -5  10  14        0.89        0.00     13.80 o 
  -4  10  14      188.14      268.60     36.35 o 
  -3  10  14       27.22        0.00      5.38 o 
  -2  10  14       80.33       64.31     41.29 o 
  -1  10  14      187.44      190.47     34.66 o 
   0  10  14       28.58       10.72     11.06 o 
   1  10  14       21.85        0.00     12.52 o 
   2  10  14       99.79       54.87     21.85 o 
   3  10  14      145.09       99.74     32.99 o 
   4  10  14        3.10        0.00     14.94 o 
   5  10  14      211.61      225.93     35.65 o 
 -11  11  14       14.71       37.51     78.11 o 
 -10  11  14        9.48        3.57     27.19 o 
  -9  11  14      194.17      141.72     61.42 o 
  -8  11  14      435.15      558.35     51.17 o 
  -7  11  14        0.06        0.00     30.60 o 
  -6  11  14      813.42      891.20     49.38 o 
  -5  11  14        0.37        0.00     39.64 o 
  -4  11  14     2177.29     2305.61     45.61 o 
  -3  11  14      101.90       51.28     33.64 o 
  -2  11  14      280.22      185.89     37.26 o 
  -1  11  14        5.88        0.00     10.44 o 
   0  11  14      129.64       92.93     34.88 o 
   1  11  14       94.90       87.69     38.88 o 
   2  11  14       62.48       64.60     33.12 o 
   3  11  14       58.00       59.08     35.37 o 
   4  11  14      110.98       91.99     38.43 o 
 -10  12  14       17.40       34.87     56.56 o 
  -9  12  14        0.00        0.00     18.86 o 
  -8  12  14       36.88        6.10     25.32 o 
  -7  12  14       54.35        4.87     17.64 o 
  -6  12  14      315.92      293.46     49.76 o 
  -5  12  14       23.28        6.45     24.77 o 
  -4  12  14     2803.99     3170.60     59.82 o 
  -3  12  14      240.50      247.86     43.17 o 
  -2  12  14        3.88        0.00     17.23 o 
  -1  12  14       46.89        0.00     11.08 o 
   0  12  14       78.46       45.53     41.98 o 
   1  12  14      659.06      753.92     42.26 o 
   2  12  14      239.26      225.27     36.71 o 
   3  12  14      492.83      525.96     41.95 o 
  -9  13  14       68.80      106.33     52.14 o 
  -8  13  14      132.51      151.84     48.48 o 
  -7  13  14       18.19        0.00     30.76 o 
  -6  13  14      158.45       88.59     52.15 o 
  -5  13  14       17.79       14.57     22.35 o 
  -4  13  14      924.39     1024.53     54.90 o 
  -3  13  14       32.05        0.00     21.94 o 
  -2  13  14      524.35      515.49     51.26 o 
  -1  13  14       27.60        0.00     16.19 o 
   0  13  14      222.40      217.80     41.47 o 
   1  13  14       56.21       11.21     16.73 o 
   2  13  14      408.53      457.05     42.56 o 
  -8  14  14        0.00        0.00     28.33 o 
  -7  14  14      112.27      156.73     50.60 o 
  -6  14  14      155.10       77.55     39.48 o 
  -5  14  14      181.46      185.72     49.85 o 
  -4  14  14      218.59      189.72     54.01 o 
  -3  14  14       58.24       17.64     32.00 o 
  -2  14  14      554.36      721.97     50.70 o 
  -1  14  14       19.38        0.00     25.99 o 
   0  14  14      144.75      155.15     43.20 o 
   1  14  14       52.75        2.69     13.56 o 
  -5  15  14        0.19        0.00     19.53 o 
  -4  15  14      148.31      123.88     60.03 o 
  -3  15  14      173.22      252.30     74.52 o 
  -2  15  14      974.00     1228.24     89.53 o 
 -14   1  15       52.45       65.96     71.68 o 
 -13   1  15      428.98      401.56     83.84 o 
 -12   1  15       74.64       49.39     66.72 o 
 -11   1  15      704.01      776.35     78.17 o 
 -10   1  15        8.17        0.00      7.51 o 
  -9   1  15       48.69       39.45     29.36 o 
  -8   1  15      110.06      113.81     27.80 o 
  -7   1  15       51.31        5.39     10.07 o 
  -6   1  15        9.58        0.00      9.87 o 
  -5   1  15       46.63        7.16      7.68 o 
  -4   1  15      190.55      148.75     29.19 o 
  -3   1  15      120.52      109.58     26.43 o 
  -2   1  15       80.08       52.78     28.21 o 
  -1   1  15     1501.77     1531.04     32.68 o 
   0   1  15       71.64       92.51     28.64 o 
   1   1  15        2.20        0.00     13.72 o 
   2   1  15       20.58       17.33     21.68 o 
   3   1  15      352.42      328.08     33.60 o 
   4   1  15      430.32      431.24     36.72 o 
   5   1  15       67.06       88.03     35.83 o 
   6   1  15      543.82      697.57     40.11 o 
 -13   2  15       50.09       22.88     72.98 o 
 -12   2  15        6.88        0.00     38.05 o 
 -11   2  15       73.24       61.98     59.00 o 
 -10   2  15       36.28        0.00     38.94 o 
  -9   2  15      185.96      176.93     38.95 o 
  -8   2  15       81.86       89.24     33.79 o 
  -7   2  15        0.80        0.00     21.16 o 
  -6   2  15      129.94      125.17     28.46 o 
  -5   2  15      356.21      373.21     28.21 o 
  -4   2  15      713.57      722.81     30.00 o 
  -3   2  15     1203.90     1163.34     32.19 o 
  -2   2  15        5.39        0.00     11.88 o 
  -1   2  15      823.60      903.33     33.42 o 
   0   2  15      475.01      463.78     31.94 o 
   1   2  15      561.04      589.31     32.73 o 
   2   2  15       60.28        7.69     17.38 o 
   3   2  15       45.69       10.62     19.77 o 
   4   2  15      543.56      730.84     35.07 o 
   5   2  15       60.83       11.53     24.23 o 
   6   2  15      377.02      453.77     39.07 o 
 -13   3  15      186.28      154.87     76.28 o 
 -12   3  15       10.60        0.00     26.27 o 
 -11   3  15       58.13        0.00     28.51 o 
 -10   3  15        2.19        0.00     22.32 o 
  -9   3  15      390.73      327.94     48.90 o 
  -8   3  15      465.22      505.60     34.48 o 
  -7   3  15      146.66      136.00     34.81 o 
  -6   3  15      590.62      510.05     34.75 o 
  -5   3  15      608.84      680.19     30.85 o 
  -4   3  15       73.98       24.40     15.12 o 
  -3   3  15      704.81      692.37     30.71 o 
  -2   3  15       92.33       48.84     30.31 o 
  -1   3  15       62.31       45.23     25.05 o 
   0   3  15       22.39       15.65     18.90 o 
   1   3  15      457.37      424.08     31.73 o 
   2   3  15       51.85       15.79     12.73 o 
   3   3  15      267.73      252.20     35.38 o 
   4   3  15       30.92        8.87     16.45 o 
   5   3  15        0.30        0.00     19.15 o 
   6   3  15        2.72        0.00      6.76 o 
 -13   4  15      282.29      332.15     72.03 o 
 -12   4  15       58.00       79.77     65.44 o 
 -11   4  15      531.98      515.95     57.47 o 
 -10   4  15       30.20        0.00     23.71 o 
  -9   4  15      164.45      113.16     42.49 o 
  -8   4  15        0.09        0.00     23.32 o 
  -7   4  15      266.31      269.19     34.44 o 
  -6   4  15       93.92       80.54     34.27 o 
  -5   4  15        4.95        0.00      7.87 o 
  -4   4  15       42.10       47.33     27.37 o 
  -3   4  15       41.96        7.65      9.97 o 
  -2   4  15      170.86      156.29     30.66 o 
  -1   4  15        6.18        0.00     13.00 o 
   0   4  15      286.74      249.27     30.46 o 
   1   4  15      603.74      606.30     33.66 o 
   2   4  15      435.67      381.96     34.80 o 
   3   4  15       52.33       19.32     21.20 o 
   4   4  15     1541.29     1814.12     38.83 o 
   5   4  15       48.87       39.68     29.00 o 
 -13   5  15       26.33       37.51     68.58 o 
 -12   5  15       60.40       19.69     33.45 o 
 -11   5  15       76.71      119.94     46.25 o 
 -10   5  15       68.96       22.20     18.68 o 
  -9   5  15       24.86        0.00     14.92 o 
  -8   5  15       28.99        0.00     14.74 o 
  -7   5  15       25.75        0.00      8.86 o
[truncated: 18,452 more chars]
